# Supplementary material for: The development of physical characteristics in adolescent team sport athletes: A systematic review
Source: PLoS One. 2023 Dec 21;18(12):e0296181. doi: 10.1371/journal.pone.0296181 (PMC10735042; doi:10.1371/journal.pone.0296181)
Supplement: S1 Data — (XLSX) [file pone.0296181.s006.xlsx]

## Sheet: Ark1
1	x	x	x	2	3	4	5	7	8	9	10	11	12	13	14	15	16	17	18	19	20	21	22	23	24	x	25	26	27	28	29	30	31	32	33	34	35	36	37	38	39	40	41	42	43	44	45	46	47
RefID	Reviewer	(Age) group	Age (mean)	SD	Level	n	Sex	Title	Author	Year	Country	Study design	Sport	Duration??	Intervention	Stature (cm)	SD	Weight (kg)	SD	Skinfold	Mean (mm)	SD	Bodyfat	Mean	SD		Method	Unit	Mean	SD	10 m	SD	20 m	SD	30 m	SD	40 m	SD	Other	Mean	SD	Max speed	Mean	SD	Test	Mean	SD	Test	Mean
Source details		Participant characteristics										Methodology				Anthropometrics											Maturation				Sprint														(Vertical) jump (cm)			(Vertical) jump (cm) #2
	Participant characteristics		Source details									Methodology				Anthropometrics										Maturation				Sprint														(Vertical) jump (cm)			(Vertical) jump (cm) #2
4	LMT		11.5	0.7	Professional academy	26	Male	longitudinalField Test Assessment in a Basque Soccer Youth Academy: A Multilevel Modeling Framework to Partition Effects of Maturation	Bidaurrazaga	2014	Spain	Mixed-Longitudinal	Football	4 years		147.3	5.7	37.8	4.4	Σ6 skinfolds	50.2	16.4				yes	Predicted adult stature	%	82.4	2.4									15 m	2.48	0.09				CMJ arms	32.4	4.1
4	LMT		12	0.6	Professional academy	29	Male	longitudinalField Test Assessment in a Basque Soccer Youth Academy: A Multilevel Modeling Framework to Partition Effects of Maturation	Bidaurrazaga	2014	Spain	Mixed-Longitudinal	Football	4 years		150.9	6.8	40.8	6	Σ6 skinfolds	49.9	16.1				yes	Predicted adult stature	%	83.8	2.5									15 m	2.43	0.09				CMJ arms	34	4.6
4	LMT		12.7	0.9	Professional academy	32	Male	longitudinalField Test Assessment in a Basque Soccer Youth Academy: A Multilevel Modeling Framework to Partition Effects of Maturation	Bidaurrazaga	2014	Spain	Mixed-Longitudinal	Football	4 years		154.5	7	43.2	6.6	Σ6 skinfolds	50.5	14				yes	Predicted adult stature	%	86.1	2.7									15 m	2.39	0.11				CMJ arms	35.5	4.7
4	LMT		12.8	0.6	Professional academy	34	Male	longitudinalField Test Assessment in a Basque Soccer Youth Academy: A Multilevel Modeling Framework to Partition Effects of Maturation	Bidaurrazaga	2014	Spain	Mixed-Longitudinal	Football	4 years		158.3	8.6	47	8	Σ6 skinfolds	51.1	13				yes	Predicted adult stature	%	87.6	3.1									15 m	2.39	0.11				CMJ arms	35.4	4.4
4	LMT		13.5	0.6	Professional academy	37	Male	longitudinalField Test Assessment in a Basque Soccer Youth Academy: A Multilevel Modeling Framework to Partition Effects of Maturation	Bidaurrazaga	2014	Spain	Mixed-Longitudinal	Football	4 years		162.5	8.6	50.3	8.8	Σ6 skinfolds	51	13.4				yes	Predicted adult stature	%	90.2	3.3									15 m	2.06	0.13				CMJ arms	37.7	4.5
4	LMT		13.7	0.6	Professional academy	21	Male	longitudinalField Test Assessment in a Basque Soccer Youth Academy: A Multilevel Modeling Framework to Partition Effects of Maturation	Bidaurrazaga	2014	Spain	Mixed-Longitudinal	Football	4 years		166.4	8.1	54	9.3	Σ6 skinfolds	46.6	11.6				yes	Predicted adult stature	%	91.7	3.2									15 m	2.25	0.1				CMJ arms	38.9	4.1
4	LMT		14.3	0.6	Professional academy	17	Male	longitudinalField Test Assessment in a Basque Soccer Youth Academy: A Multilevel Modeling Framework to Partition Effects of Maturation	Bidaurrazaga	2014	Spain	Mixed-Longitudinal	Football	4 years		169.9	7.3	58.1	9.2	Σ6 skinfolds	47.3	12.1				yes	Predicted adult stature	%	93.9	2.8									15 m	2.21	0.09				CMJ arms	41.7	4.3
26	LMT	U13	11.83	0.7	National	35	Female	Age-related differences in torque in angle-specific and peak torque hamstring to quadriceps ratios in female soccer players from 11 to 18 years old: Α Cross-sectional study	Andrade	2020	Brazil	Cross-sectional	Football	n/a		151	6	40.75	7.54							no
26	LMT	U15	13.72	0.51	National	36	Female	Age-related differences in torque in angle-specific and peak torque hamstring to quadriceps ratios in female soccer players from 11 to 18 years old: Α Cross-sectional study	Andrade	2020	Brazil	Cross-sectional	Football	n/a		160	5	53.95	7.42							no
26	LMT	U18	16.1	0.89	National	22	Female	Age-related differences in torque in angle-specific and peak torque hamstring to quadriceps ratios in female soccer players from 11 to 18 years old: Α Cross-sectional study	Andrade	2020	Brazil	Cross-sectional	Football	n/a		160	7	55.66	8.96							no
29	LMT	Schools	11.78	0.41	National??	12	Male	Impact of specific training and competition on myocardial structure and function in different age ranges of male handball players	Agrebi	2015	Tunisia	Cross-sectional	Handball	n/a		154	6.15	44.3	3.39							no
29	LMT	Juniors	15.99	0.81	National??	12	Male	Impact of specific training and competition on myocardial structure and function in different age ranges of male handball players	Agrebi	2015	Tunisia	Cross-sectional	Handball	n/a		177.3	6.09	65.4	8.77							no
45	LMT	Late	13.1	0.5	n/a	12	Male	longitudinalAge-Related Morphological and Physiological Changes in Adolescent Male Basketball Players	Sekine	2019	Japan	Longitudinal	Basketball	3 years	no	149.8	7.2	50.5	5.3							yes	APHV	years	14.2	0.6															CMJ arms	42.87	3.51
45	LMT	Mid	12.8	0.4	n/a	12	Male	longitudinalAge-Related Morphological and Physiological Changes in Adolescent Male Basketball Players	Sekine	2019	Japan	Longitudinal	Basketball	3 years	no	165.2	7.5	56.1	4.1							yes	APHV	years	12.7	0.4															CMJ arms	45.56	4.88
45	LMT	Early	13.3	0.6	n/a	17	Male	longitudinalAge-Related Morphological and Physiological Changes in Adolescent Male Basketball Players	Sekine	2019	Japan	Longitudinal	Basketball	3 years	no	167.9	7.4	55.6	6.7							yes	APHV	years	11.9	0.8															CMJ arms	51.88	4.01
45	LMT	Late	14.1		n/a	12	Male	longitudinalAge-Related Morphological and Physiological Changes in Adolescent Male Basketball Players	Sekine	2019	Japan	Longitudinal	Basketball	3 years	no											no																			CMJ arms	45.87	3.06
45	LMT	Mid	12.8		n/a	12	Male	longitudinalAge-Related Morphological and Physiological Changes in Adolescent Male Basketball Players	Sekine	2019	Japan	Longitudinal	Basketball	3 years	no											no																			CMJ arms	50.57	3.64
45	LMT	Early	13.3		n/a	17	Male	longitudinalAge-Related Morphological and Physiological Changes in Adolescent Male Basketball Players	Sekine	2019	Japan	Longitudinal	Basketball	3 years	no											no																			CMJ arms	54.6	3.27
45	LMT	Late sprint	12.9	0.5	n/a	8	Male	longitudinalAge-Related Morphological and Physiological Changes in Adolescent Male Basketball Players	Sekine	2019	Japan	Longitudinal	Basketball	3 years	no	151.9	6.1	51.2	6.3							yes	APHV	years	14.1	0.6	2	0.03	3.59	0.17
45	LMT	Mid sprint	12.9	0.5	n/a	10	Male	longitudinalAge-Related Morphological and Physiological Changes in Adolescent Male Basketball Players	Sekine	2019	Japan	Longitudinal	Basketball	3 years	no	158.7	3.8	55.2	5.6							yes	APHV	years	12.9	0.6	1.96	0.03	3.5	0.15
45	LMT	Early sprint	13.2	0.4	n/a	6	Male	longitudinalAge-Related Morphological and Physiological Changes in Adolescent Male Basketball Players	Sekine	2019	Japan	Longitudinal	Basketball	3 years	no	173.7	5.9	61.7	4.7							yes	APHV	years	12.2	0.8	1.9	0.03	3.29	0.06
45	LMT	Late	13.9		n/a	8	Male	longitudinalAge-Related Morphological and Physiological Changes in Adolescent Male Basketball Players	Sekine	2019	Japan	Longitudinal	Basketball	3 years	no											no					1.98	0.03	3.41	0.18
45	LMT	Mid	13.9		n/a	10	Male	longitudinalAge-Related Morphological and Physiological Changes in Adolescent Male Basketball Players	Sekine	2019	Japan	Longitudinal	Basketball	3 years	no											no					1.95	0.03	3.38	0.15
45	LMT	Early	14.2		n/a	6	Male	longitudinalAge-Related Morphological and Physiological Changes in Adolescent Male Basketball Players	Sekine	2019	Japan	Longitudinal	Basketball	3 years	no											no					1.83	0.04	3.17	0.08										FRA FIGUR
58	LMT	U15	15.1	0.3	Elite	21	Male	The relationship between physical abilities, ballcarrying and tackling among elite youth rugby league players	Waldron	2013	UK	Mixed-Longitudinal	Rugby	3 years		178.6	3.9	79.6	9.1							no					peak fart											30 m (m/s)	8.2	0.4	CMJ	45.5	4.2
58	LMT	U16	16.2	0.3	Elite	21	Male	The relationship between physical abilities, ballcarrying and tackling among elite youth rugby league players	Waldron	2013	UK	Mixed-Longitudinal	Rugby	3 years		179.3	3.8	81.4	8.7							no																30 m (m/s)	8.2	0.5	CMJ	45.6	5.8
58	LMT	U17	17	0.4	Elite	15	Male	The relationship between physical abilities, ballcarrying and tackling among elite youth rugby league players	Waldron	2013	UK	Mixed-Longitudinal	Rugby	3 years		180.4	4.2	86.3	9.7							no																30 m (m/s)	8.2	0.6	CMJ	47	5.5
72	LMT		11.6	0.3	n/a	40	Male	Modeling Developmental Changes in Functional Capacities and Soccer-Specific Skills in Male Players Aged 11-17 Years	Leite	2012	Portugal	Mixed-Longitudinal	Football	3-5 years		143	0.06	36.4	5.3				Fat mass	4.2	2.4	yes	Skeletal age	years	11.8	1															CMJ	25.6	4.2
72	LMT		12.6	0.3	n/a	57	Male	Modeling Developmental Changes in Functional Capacities and Soccer-Specific Skills in Male Players Aged 11-17 Years	Leite	2012	Portugal	Mixed-Longitudinal	Football	3-5 years		149	0.07	40.5	6.4				Fat mass	4.9	2.7	yes	Skeletal age	years	12.7	1.2															CMJ	27.8	5
72	LMT		13.7	0.3	n/a	83	Male	Modeling Developmental Changes in Functional Capacities and Soccer-Specific Skills in Male Players Aged 11-17 Years	Leite	2012	Portugal	Mixed-Longitudinal	Football	3-5 years		158	0.08	47.4	8.6				Fat mass	6.1	3.5	yes	Skeletal age	years	14	1.1															CMJ	30.6	5.3
72	LMT		14.7	0.3	n/a	80	Male	Modeling Developmental Changes in Functional Capacities and Soccer-Specific Skills in Male Players Aged 11-17 Years	Leite	2012	Portugal	Mixed-Longitudinal	Football	3-5 years		165	0.08	53.7	8.5				Fat mass	7	3.6	yes	Skeletal age	years	15	1.1															CMJ	32.9	5
72	LMT		15.7	0.3	n/a	66	Male	Modeling Developmental Changes in Functional Capacities and Soccer-Specific Skills in Male Players Aged 11-17 Years	Leite	2012	Portugal	Mixed-Longitudinal	Football	3-5 years		170	0.06	59.9	8.6				Fat mass	8.6	4.3	yes	Skeletal age	years	16.3	0.7															CMJ	35.3	4.7
72	LMT		16.7	0.3	n/a	30	Male	Modeling Developmental Changes in Functional Capacities and Soccer-Specific Skills in Male Players Aged 11-17 Years	Leite	2012	Portugal	Mixed-Longitudinal	Football	3-5 years		173	0.05	64.4	9.6				Fat mass	10.2	5.3	yes	Skeletal age	years	17.1	0.3															CMJ	37.3	5.6
72	LMT		17.6	0.3	n/a	10	Male	Modeling Developmental Changes in Functional Capacities and Soccer-Specific Skills in Male Players Aged 11-17 Years	Leite	2012	Portugal	Mixed-Longitudinal	Football	3-5 years		174	0.04	68	9.4				Fat mass	11.3	4.5	yes	Skeletal age	years	17.7	0.2															CMJ	35.9	2.6
84	LMT	U12	10-11,9		Professional academy	15	Male	Skeletal Maturation and Aerobic Performance in Young Soccer Players from Professional Academies	Teixeira	2015	Portugal	Cross-sectional	Football	n/a		143	4.1	34.6	4.4				Fat mass	5.9	2.1	yes	Skeletal age	years	10.6	1.3
84	LMT	U14	12-13,9		Professional academy	54	Male	Skeletal Maturation and Aerobic Performance in Young Soccer Players from Professional Academies	Teixeira	2015	Portugal	Cross-sectional	Football	n/a		159.8	9.7	48.8	9.6				Fat mass	7.5	3.6	yes	Skeletal age	years	13.8	1.5
84	LMT	U16	14-15,9		Professional academy	23	Male	Skeletal Maturation and Aerobic Performance in Young Soccer Players from Professional Academies	Teixeira	2015	Portugal	Cross-sectional	Football	n/a		172.1	7.1	61.4	7.7				Fat mass	8.1	2.3	yes	Skeletal age	years	16	0.9
97	LMT	U11			Professional academy	21	Male	Fitness determinants of repeated-sprint ability in highy trained youth football players	Spencer	2011	Spain	Cross-sectional	Football	n/a		145.8	4.4	38.2	4.2							no																15 (m/s)	5.9	0.2	CMJ	26.3	2.8	CMJ arms	30.6
97	LMT	U12			Professional academy	14	Male	Fitness determinants of repeated-sprint ability in highy trained youth football players	Spencer	2011	Spain	Cross-sectional	Football	n/a		150	5.6	41.4	3.2							no																15 (m/s)	6	0.2	CMJ	28.5	4.2	CMJ arms	32.5
97	LMT	U13			Professional academy	13	Male	Fitness determinants of repeated-sprint ability in highy trained youth football players	Spencer	2011	Spain	Cross-sectional	Football	n/a		157.3	7.9	46.4	6.1							no																15 (m/s)	6.1	0.2	CMJ	31.1	4.3	CMJ arms	36.6
97	LMT	U14			Professional academy	16	Male	Fitness determinants of repeated-sprint ability in highy trained youth football players	Spencer	2011	Spain	Cross-sectional	Football	n/a		166.9	6.4	55.2	9.3							no																15 (m/s)	6.6	0.2	CMJ	36.7	4.7	CMJ arms	40.9
97	LMT	U15			Professional academy	17	Male	Fitness determinants of repeated-sprint ability in highy trained youth football players	Spencer	2011	Spain	Cross-sectional	Football	n/a		172.9	7	60.3	4.9							no																15 (m/s)	6.9	0.2	CMJ	40.2	4.3	CMJ arms	46
97	LMT	U16			Professional academy	14	Male	Fitness determinants of repeated-sprint ability in highy trained youth football players	Spencer	2011	Spain	Cross-sectional	Football	n/a		175.2	7	66.6	7.4							no																15 (m/s)	6.9	0.2	CMJ	42.3	4.6	CMJ arms	47.6
97	LMT	U17			Professional academy	16	Male	Fitness determinants of repeated-sprint ability in highy trained youth football players	Spencer	2011	Spain	Cross-sectional	Football	n/a		179.4	7.2	70.8	8.4							no																15 (m/s)	7.1	0.2	CMJ	40.7	3.4	CMJ arms	46.8
97	LMT	U18			Professional academy	8	Male	Fitness determinants of repeated-sprint ability in highy trained youth football players	Spencer	2011	Spain	Cross-sectional	Football	n/a		176.7	8.4	70.3	7.8							no																15 (m/s)	7.2	0.3	CMJ	44.5	6.1	CMJ arms	50.9
115	LMT	C (STG) pre	13		Professional academy	18	Male	Influence of a 2-year strength training programme on power performance in elite youth soccer players	Sander	2013	Germany	longitudinal	Football	2 years	yes	155.9	9.4	46.4	11.6							no					1.917	0.056	3.375	0.101	4.788	0.158			15 m	2.651	0.078
115	LMT	C (CG) pre	13		Professional academy	35	Male	Influence of a 2-year strength training programme on power performance in elite youth soccer players	Sander	2013	Germany	longitudinal	Football	2 years	yes	160	10.9	48.3	10.2							no					1.896	0.066	3.325	0.112	4.691	0.179			15 m	2.624	0.087
115	LMT	B (STG) pre	15		Professional academy	30	Male	Influence of a 2-year strength training programme on power performance in elite youth soccer players	Sander	2013	Germany	longitudinal	Football	2 years	yes	172.4	7.4	63.2	7.7							no					1.802	0.082	3.12	0.14	4.371	0.203			15 m	2.477	0.11
115	LMT	B (CG) pre	15		Professional academy	25	Male	Influence of a 2-year strength training programme on power performance in elite youth soccer players	Sander	2013	Germany	longitudinal	Football	2 years	yes	171.7	8	60	10.1							no					1.798	0.084	3.129	0.145	4.404	0.222			15 m	2.482	0.111
115	LMT	A (STG) pre	17		Professional academy	13	Male	Influence of a 2-year strength training programme on power performance in elite youth soccer players	Sander	2013	Germany	longitudinal	Football	2 years	yes	174.7	6.1	69.9	5.6							no					1.746	0.042	3.02	0.067	4.211	0.103			15 m	2.398	0.049
115	LMT	A (CG) pre	17		Professional academy	15	Male	Influence of a 2-year strength training programme on power performance in elite youth soccer players	Sander	2013	Germany	longitudinal	Football	2 years	yes	177.9	6.2	72.7	8.1							no					1.743	0.052	3.004	0.067	4.194	0.093			15 m	2.392	0.055
115	LMT	C (STG) post	15		Professional academy	18	Male	Influence of a 2-year strength training programme on power performance in elite youth soccer players	Sander	2013	Germany	longitudinal	Football	2 years	yes	166.5	8.4	54.5	10							no					1.813	0.078	3.194	0.142	4.511	0.213			15 m	2.517	0.105
115	LMT	C (CG) post	15		Professional academy	35	Male	Influence of a 2-year strength training programme on power performance in elite youth soccer players	Sander	2013	Germany	longitudinal	Football	2 years	yes	169.6	8.9	58.1	10.4							no					1.878	0.075	3.247	0.12	4.548	0.174			15 m	2.583	0.097
115	LMT	B (STG) post	17		Professional academy	30	Male	Influence of a 2-year strength training programme on power performance in elite youth soccer players	Sander	2013	Germany	longitudinal	Football	2 years	yes	177.4	6.1	70.1	9.1							no					1.731	0.078	2.984	0.126	4.166	0.183			15 m	2.375	0.102
115	LMT	B (CG) post	17		Professional academy	25	Male	Influence of a 2-year strength training programme on power performance in elite youth soccer players	Sander	2013	Germany	longitudinal	Football	2 years	yes	178.4	6.8	69.8	8.7							no					1.761	0.075	3.045	0.124	4.246	0.177			15 m	2.386	0.244
115	LMT	A (STG) post	19		Professional academy	13	Male	Influence of a 2-year strength training programme on power performance in elite youth soccer players	Sander	2013	Germany	longitudinal	Football	2 years	yes	176.9	5.9	73.2	4.8							no					1.712	0.045	2.961	0.058	4.146	0.078			15 m	2.346	0.057
115	LMT	A (CG) post	19		Professional academy	15	Male	Influence of a 2-year strength training programme on power performance in elite youth soccer players	Sander	2013	Germany	longitudinal	Football	2 years	yes	179.5	6.4	76.4	6.7							no					1.775	0.076	3.038	0.1	4.227	0.132			15 m	2.426	0.092
214	LMT	U16			Professional academy?	16	Male	ISOKINETIC STRENGTH OF KNEE FLEXORS AND EXTENSORS OF ADOLESCENT SOCCER PLAYERS AND ITS CHANGES BASED ON MOVEMENT SPEED AND AGE	Lehnert	2011	Czech Republic	Cross-sectional	Football	n/a	no	175.5	4.9	63.4	6.9							no
214	LMT	U17			Professional academy?	14	Male	ISOKINETIC STRENGTH OF KNEE FLEXORS AND EXTENSORS OF ADOLESCENT SOCCER PLAYERS AND ITS CHANGES BASED ON MOVEMENT SPEED AND AGE	Lehnert	2011	Czech Republic	Cross-sectional	Football	n/a	no	181.9	4.1	73.4	7.2							no
214	LMT	U18			Professional academy?	15	Male	ISOKINETIC STRENGTH OF KNEE FLEXORS AND EXTENSORS OF ADOLESCENT SOCCER PLAYERS AND ITS CHANGES BASED ON MOVEMENT SPEED AND AGE	Lehnert	2011	Czech Republic	Cross-sectional	Football	n/a	no	181	5	69.2	5.7							no
223	LMT		11			105	Male	The main aspects of the implementation of technical and physical training of basketball players	Koryahin	2019	Ukraine	Cross-sectional	Basketball	n/a	no	158	5.5									no							4.05	0.107					6 m	1.71	0.072							Broad jump	175
223	LMT		12			101	Male	The main aspects of the implementation of technical and physical training of basketball players	Koryahin	2019	Ukraine	Cross-sectional	Basketball	n/a	no	161	6.15									no							3.99	0.11					6 m	1.67	0.069							Broad jump	182.9
223	LMT		13			115	Male	The main aspects of the implementation of technical and physical training of basketball players	Koryahin	2019	Ukraine	Cross-sectional	Basketball	n/a	no	172.7	6.21									no							3.85	0.111					6 m	1.61	0.081							Broad jump	198.1
223	LMT		14			101	Male	The main aspects of the implementation of technical and physical training of basketball players	Koryahin	2019	Ukraine	Cross-sectional	Basketball	n/a	no	177.4	6.11									no							3.42	0.109					6 m	1.53	0.071							Broad jump	227.7
223	LMT		15			102	Male	The main aspects of the implementation of technical and physical training of basketball players	Koryahin	2019	Ukraine	Cross-sectional	Basketball	n/a	no	181.9	5.98									no							3.44	0.12					6 m	1.48	0.08							Broad jump	232
223	LMT		16			101	Male	The main aspects of the implementation of technical and physical training of basketball players	Koryahin	2019	Ukraine	Cross-sectional	Basketball	n/a	no	187.6	6.03									no							3.37	0.111					6 m	1.43	0.068							Broad jump	243.2
223	LMT		17			109	Male	The main aspects of the implementation of technical and physical training of basketball players	Koryahin	2019	Ukraine	Cross-sectional	Basketball	n/a	no	190.6	6.08									no							3.29	0.11					6 m	1.36	0.065							Broad jump	245
223	LMT		18		National team	16	Male	The main aspects of the implementation of technical and physical training of basketball players	Koryahin	2019	Ukraine	Cross-sectional	Basketball	n/a	no	196.4	6.44									no							2.99	0.12					6 m	1.01	0.071							Broad jump	254
223	LMT		19		Masters of sport	17	Male	The main aspects of the implementation of technical and physical training of basketball players	Koryahin	2019	Ukraine	Cross-sectional	Basketball	n/a	no	199	6.44									no							2.97	0.11					6 m	1.02	0.07							Broad jump	256
224	LMT	13-16	13.4	0.25		16	Male	Physical capacity and body composition in 13–16-year-old soccer players during three-year training cycle	Konieczna	2019	Poland	Longitudinal	Football	3 years	no	157.8	6.55	46.2	7.1							no
224	LMT		14.4			16	Male	Physical capacity and body composition in 13–16-year-old soccer players during three-year training cycle	Konieczna	2019	Poland	Longitudinal	Football	3 years	no											no
224	LMT		15.4			16	Male	Physical capacity and body composition in 13–16-year-old soccer players during three-year training cycle	Konieczna	2019	Poland	Longitudinal	Football	3 years	no											no
232	LMT	STG pre	11.5	0.5	Professional academy	19	Male	The impact of 2 years of additional athletictraining on the jump performance of youngathletesL’impact	Keiner	2013	Germany	Longitudinal	Football	2 years	yes	146.3	7.5	38.7	6.3							no																		FRA FIGUR	SJ	26.5589	3.0485	CMJ	28.4527
232	LMT	STG mid	12.5	0.5	Professional academy	19	Male	The impact of 2 years of additional athletictraining on the jump performance of youngathletesL’impact	Keiner	2013	Germany	Longitudinal	Football	2 years	yes	150.9	8.9	41.7	8.3							no																			SJ	28.776	4.15704	CMJ	30.9469
232	LMT	STG post	13.5	0.5	Professional academy	19	Male	The impact of 2 years of additional athletictraining on the jump performance of youngathletesL’impact	Keiner	2013	Germany	Longitudinal	Football	2 years	yes	156.7	8.8	46.4	9.2							no																			SJ	32.4249	4.57275	CMJ	33.5797
232	LMT	CG pre	11.5	0.5	Professional academy	16	Male	The impact of 2 years of additional athletictraining on the jump performance of youngathletesL’impact	Keiner	2013	Germany	Longitudinal	Football	2 years	yes	146.8	4.8	37.8	3.7							no																			SJ	24.9885	3.74134	CMJ	26.836
232	LMT	CG mid	12.5	0.5	Professional academy	16	Male	The impact of 2 years of additional athletictraining on the jump performance of youngathletesL’impact	Keiner	2013	Germany	Longitudinal	Football	2 years	yes	152.5	5.3	42.5	5.4							no																			SJ	25.5427	3.18707	CMJ	28.6836
232	LMT	CG post	13.5	0.5	Professional academy	16	Male	The impact of 2 years of additional athletictraining on the jump performance of youngathletesL’impact	Keiner	2013	Germany	Longitudinal	Football	2 years	yes	160.6	6.7	47.8	7.1							no																			SJ	26.8822	3.69515	CMJ	29.0069
250	LMT	U13 pre	13.2	0.2	Professional academy	38	Male	Two-year changes in anthropometric and motor ability values as talent identification indexes in youth soccer players	Hirose	2015	Japan	Longitudinal	Football	2 years	no	165	6.9	51.5	8.6							no											6.14	0.33							5 step bounding (m)	10.57	0.54
250	LMT	U15 post			Professional academy	26	Male	Two-year changes in anthropometric and motor ability values as talent identification indexes in youth soccer players	Hirose	2015	Japan	Longitudinal	Football	2 years	no	174	5.3	62.3	7.6							no											5.63	0.21							5 step bounding (m)	11.66	0.52
250	LMT	U15 pre	15.2	0.2	Professional academy	20	Male	Two-year changes in anthropometric and motor ability values as talent identification indexes in youth soccer players	Hirose	2015	Japan	Longitudinal	Football	2 years	no	171.7	3.6	59.1	4							no											5.75	0.24							5 step bounding (m)	11.5	0.51
250	LMT	U17 post			Professional academy	12	Male	Two-year changes in anthropometric and motor ability values as talent identification indexes in youth soccer players	Hirose	2015	Japan	Longitudinal	Football	2 years	no	175.3	4.2	65.8	5.4							no											5.48	0.12							5 step bounding (m)	12.59	0.68
277	LMT	U16	15,6-15.9		Talent identified	40	Male	IDENTIFYING THE PHYSICAL FITNESS, ANTHROPOMETRIC AND ATHLETIC MOVEMENT QUALITIES DISCRIMINANT OF DEVELOPMENTAL LEVEL IN ELITE JUNIOR AUSTRALIAN FOOTBALL: IMPLICATIONS FOR THE DEVELOPMENT OF TALENT	Gaudion	2017	Australia	Cross-sectional	Australian football	n/a	no	181.3	6.9	72.6	8.5							no							3.11	0.12											CMJ	57.4	8.3
277	LMT	U18	17,1-17,9		Talent identified	37	Male	IDENTIFYING THE PHYSICAL FITNESS, ANTHROPOMETRIC AND ATHLETIC MOVEMENT QUALITIES DISCRIMINANT OF DEVELOPMENTAL LEVEL IN ELITE JUNIOR AUSTRALIAN FOOTBALL: IMPLICATIONS FOR THE DEVELOPMENT OF TALENT	Gaudion	2017	Australia	Cross-sectional	Australian football	n/a	no	183	7.2	78.1	8.5							no							3.06	0.09											CMJ	62.8	7.9
293	LMT	U12	11.3	0.5	Elite	30	Female	Seasonal Changes in the Physical Performance of Elite Youth Female Soccer Players	Emmonds	2018	England	Cross-sectional	Football	1 season	no	147.8	8.6	38.2	8.2							no	YPHV	years	-1	0.7	2.06	0.13			5.26	0.26									CMJ	27.9	4.4
293	LMT	U14	13.2	0.7	Elite	31	Female	Seasonal Changes in the Physical Performance of Elite Youth Female Soccer Players	Emmonds	2018	England	Cross-sectional	Football	1 season	no	159.3	7.5	49.3	7.3							yes	YPHV	years	1	0.7	2.04	0.13			4.98	0.25									CMJ	29.5	3.3
293	LMT	U16	15.1	0.7	Elite	32	Female	Seasonal Changes in the Physical Performance of Elite Youth Female Soccer Players	Emmonds	2018	England	Cross-sectional	Football	1 season	no	164.5	6.4	56.9	7.3							yes	YPHV	years	2.2	0.5	1.97	0.14			4.82	0.23									CMJ	31.9	4.4
303	LMT	Baseline	12.1	0.3	Professional academy	59	Male	Multilevel Development Models of Explosive Leg Power in High-Level Soccer Players	Deprez	2015	Belgium	Mixed-Longitudinal	Football	1-7 years	no	149.8	5.8	38.6	5.4				Fat mass	5.2	2.2	yes	APHV	years	13.9	0.3															CMJ	24.8	3.1	Broad jump	177
303	LMT		13	0.3	Professional academy	70	Male	Multilevel Development Models of Explosive Leg Power in High-Level Soccer Players	Deprez	2015	Belgium	Mixed-Longitudinal	Football	1-7 years	no	158.4	7.9	46.4	7.7				Fat mass	5.6	1.9	yes	APHV	years	13.9	0.5															CMJ	27.6	3.5	Broad jump	190
303	LMT		14	0.3	Professional academy	64	Male	Multilevel Development Models of Explosive Leg Power in High-Level Soccer Players	Deprez	2015	Belgium	Mixed-Longitudinal	Football	1-7 years	no	165.9	8.9	53.6	10.1				Fat mass	6.5	3	yes	APHV	years	13.8	0.7															CMJ	30.2	4.6	Broad jump	202
304	LMT	Early adolescence	12.1	0.3	Professional academy	58	Male	longitudinalDevelopment of Explosive Leg Power from Childhood to Adulthood in Soccer Players	Deprez	2015	Belgium	Mixed-Longitudinal	Football	7 years	no	149.9	5.8	38.6	5.4				Fat mass	5.1	2.2	no																			CMJ	24.9	3.1	Broad jump	177
304	LMT	Late adolescence	15.8	0.3	Professional academy	159	Male	longitudinalDevelopment of Explosive Leg Power from Childhood to Adulthood in Soccer Players	Deprez	2015	Belgium	Mixed-Longitudinal	Football	7 years	no	173.6	6.5	62.6	8				Fat mass	7.3	2.7	no																			CMJ	34.7	4.9	Broad jump	219
304	LMT		16.9	0.3	Professional academy	26	Male	longitudinalDevelopment of Explosive Leg Power from Childhood to Adulthood in Soccer Players	Deprez	2015	Belgium	Mixed-Longitudinal	Football	7 years	no	179.5	5.8	71.9	8.5				Fat mass	9.3	3.1	no																			CMJ	35.5	4.4	Broad jump	225
327	LMT	Pre-PHV	<-1		State level	24	Male	Validity and usefulness of the Line Drill test for adolescent basketball players: a Bayesian multilevel analysis	Carvalho	2017	Brazil	Cross-sectional	Basketball	n/a	no											no
327	LMT	Mid-PHV	-1 < 1		State level	19	Male	Validity and usefulness of the Line Drill test for adolescent basketball players: a Bayesian multilevel analysis	Carvalho	2017	Brazil	Cross-sectional	Basketball	n/a	no											no
327	LMT	Post-PHV	<1		State level	13	Male	Validity and usefulness of the Line Drill test for adolescent basketball players: a Bayesian multilevel analysis	Carvalho	2017	Brazil	Cross-sectional	Basketball	n/a	no											no
339	LMT		12			79	Male	The Effect of Sex and Age on Isokinetic Hip-Abduction Torques	Brent	2013	USA	Cross-sectional	Football	n/a	no											no
339	LMT		12			272	Female	The Effect of Sex and Age on Isokinetic Hip-Abduction Torques	Brent	2013	USA	Cross-sectional	Football	n/a	no											no
339	LMT		13				Male	The Effect of Sex and Age on Isokinetic Hip-Abduction Torques	Brent	2013	USA	Cross-sectional	Football	n/a	no											no
339	LMT		13				Female	The Effect of Sex and Age on Isokinetic Hip-Abduction Torques	Brent	2013	USA	Cross-sectional	Football	n/a	no											no
339	LMT		14				Male	The Effect of Sex and Age on Isokinetic Hip-Abduction Torques	Brent	2013	USA	Cross-sectional	Football	n/a	no											no
339	LMT		14				Female	The Effect of Sex and Age on Isokinetic Hip-Abduction Torques	Brent	2013	USA	Cross-sectional	Football	n/a	no											no
339	LMT		15				Male	The Effect of Sex and Age on Isokinetic Hip-Abduction Torques	Brent	2013	USA	Cross-sectional	Football	n/a	no											no
339	LMT		15				Female	The Effect of Sex and Age on Isokinetic Hip-Abduction Torques	Brent	2013	USA	Cross-sectional	Football	n/a	no											no
339	LMT		16				Male	The Effect of Sex and Age on Isokinetic Hip-Abduction Torques	Brent	2013	USA	Cross-sectional	Football	n/a	no											no
339	LMT		16				Female	The Effect of Sex and Age on Isokinetic Hip-Abduction Torques	Brent	2013	USA	Cross-sectional	Football	n/a	no											no
339	LMT		17				Male	The Effect of Sex and Age on Isokinetic Hip-Abduction Torques	Brent	2013	USA	Cross-sectional	Football	n/a	no											no
339	LMT		17				Female	The Effect of Sex and Age on Isokinetic Hip-Abduction Torques	Brent	2013	USA	Cross-sectional	Football	n/a	no											no
339	LMT		18				Male	The Effect of Sex and Age on Isokinetic Hip-Abduction Torques	Brent	2013	USA	Cross-sectional	Football	n/a	no											no
339	LMT		18				Female	The Effect of Sex and Age on Isokinetic Hip-Abduction Torques	Brent	2013	USA	Cross-sectional	Football	n/a	no											no
356	LMT	U13	13		Professional academy	28	Male	Motion Analysis of Match Play in New Zealand U13 to U15 Age-Group Soccer Players	Atan	2016	New Zealand	Cross-sectional	Football	n/a	no	154	8	43.9	7.1							no																10 m flying	23.2	1.3
356	LMT	U14	14		Professional academy	27	Male	Motion Analysis of Match Play in New Zealand U13 to U15 Age-Group Soccer Players	Atan	2016	New Zealand	Cross-sectional	Football	n/a	no	166	4	56.5	8.6							no																10 m flying	25.9	2.1
356	LMT	U15	15		Professional academy	30	Male	Motion Analysis of Match Play in New Zealand U13 to U15 Age-Group Soccer Players	Atan	2016	New Zealand	Cross-sectional	Football	n/a	no	167	8	58.1	9.5							no																10 m flying	26.9	1
385	LMT	U16	15.3	0.3		18	Male	Biological maturation, morphology, fitness, and motor coordination as part of a selection strategy in the search for international youth soccer players (age 15–16 years)	Vandendriessche	2012	Belgium	Cross-sectional	Football	n/a	no	175.4	8.5	64	6.8				Body fat %	10.4	2.4	yes	APHV	year	13.6	0.5	1.817	0.059	3.133	0.102	4.38	0.155			5 m	1.072	0.047				CMJ	35.4	3.5	Broad jump	223.6
385	LMT	U16F	15.2	0.3	Futures	19	Male	Biological maturation, morphology, fitness, and motor coordination as part of a selection strategy in the search for international youth soccer players (age 15–16 years)	Vandendriessche	2012	Belgium	Cross-sectional	Football	n/a	no	167.9	6.3	54.4	6.4				Body fat %	8.7	1.6	yes	APHV	year	14.3	0.5	1.905	0.079	3.288	0.127	4.63	0.172			5 m	1.096	0.057				CMJ	30.9	4.6	Broad jump	205.1
385	LMT	U17	16.2	0.3		21	Male	Biological maturation, morphology, fitness, and motor coordination as part of a selection strategy in the search for international youth soccer players (age 15–16 years)	Vandendriessche	2012	Belgium	Cross-sectional	Football	n/a	no	176.8	5.9	67.9	6.7				Body fat %	12.3	3	yes	APHV	year	13.8	0.5	1.818	0.083	3.12	0.12	4.332	0.163			5 m	1.074	0.075				CMJ	36.3	3.8	Broad jump	230
385	LMT	U17F	16.1	0.3	Futures	15	Male	Biological maturation, morphology, fitness, and motor coordination as part of a selection strategy in the search for international youth soccer players (age 15–16 years)	Vandendriessche	2012	Belgium	Cross-sectional	Football	n/a	no	167.8	4.8	53.2	5.1				Body fat %	8	2.6	yes	APHV	year	14.9	0.4	1.878	0.057	3.238	0.109	4.554	0.163			5 m	1.077	0.039				CMJ	31.8	4.4	Broad jump	211.1
388	LMT	U16			Professional academy	68	Male	Anthropometric and physical characteristics of english academy rugby league players.	Till	2014	England	Mixed-Longitudinal	Rugby	n/a	no	175.7	7.1	75.2	11.1	Σ4 skinfolds	37.2	12.7				no					1.82	0.07	3.13	0.11											CMJ	45.7	5.2
388	LMT	U17			Professional academy	51	Male	Anthropometric and physical characteristics of english academy rugby league players.	Till	2014	England	Mixed-Longitudinal	Rugby	n/a	no	177	6	81.1	9.4	Σ4 skinfolds	36.5	12.8				no					1.81	0.06	3.12	0.1											CMJ	49.1	5.8
388	LMT	U18			Professional academy	61	Male	Anthropometric and physical characteristics of english academy rugby league players.	Till	2014	England	Mixed-Longitudinal	Rugby	n/a	no	179.5	5.8	85.3	10	Σ4 skinfolds	38.1	12.1				no					1.8	0.06	3.09	0.1											CMJ	50.6	5.7
388	LMT	U19			Professional academy	50	Male	Anthropometric and physical characteristics of english academy rugby league players.	Till	2014	England	Mixed-Longitudinal	Rugby	n/a	no	181.4	5.4	88.8	9.9	Σ4 skinfolds	37.9	13.2				no					1.82	0.07	3.11	0.12											CMJ	52.5	5.5
388	LMT	U20			Professional academy	27	Male	Anthropometric and physical characteristics of english academy rugby league players.	Till	2014	England	Mixed-Longitudinal	Rugby	n/a	no	180.1	5.3	88.9	8.5	Σ4 skinfolds	35.8	9.1				no					1.79	0.06	3.07	0.12											CMJ	52.8	5.4
389	LMT	U13	13.59	0.24	Amateur	12	Male	A retrospective longitudinalanalysis of anthropometric and physical qualities that associate with adult career attainment in junior rugby league players	Till	2016	England	Longitudinal	Rugby	3 years	no	171.4	6.7	65.4	12.4	Σ4 skinfolds	41.4	20.3				yes	APHV	year	13.34	0.59	1.97	0.09	3.41	0.18	4.81	0.26			60 m	9.17	0.6				CMJ	37.5	4.5
389	LMT	U14	14.59	0.24	Amateur	12	Male	A retrospective longitudinalanalysis of anthropometric and physical qualities that associate with adult career attainment in junior rugby league players	Till	2016	England	Longitudinal	Rugby	3 years	no	175	6.1	70.1	12.3	Σ4 skinfolds	44.5	17.4				yes	APHV	year	13.53	0.66	1.95	0.09	3.34	0.15	4.67	0.23			60 m	8.62	0.51				CMJ	39.3	3.3
389	LMT	U15	15.59	0.24	Amateur	12	Male	A retrospective longitudinalanalysis of anthropometric and physical qualities that associate with adult career attainment in junior rugby league players	Till	2016	England	Longitudinal	Rugby	3 years	no	178.1	5	77.4	11.4	Σ4 skinfolds	46.2	19				yes	APHV	year	13.6	0.58	1.89	0.08	3.22	0.12	4.5	0.17			60 m	8.27	0.36				CMJ	41.3	3.9
389	LMT	U13	13.71	0.12	Academy	24	Male	A retrospective longitudinalanalysis of anthropometric and physical qualities that associate with adult career attainment in junior rugby league players	Till	2016	England	Longitudinal	Rugby	3 years	no	170.5	4.6	62.6	7.6	Σ4 skinfolds	35.8	14.8				yes	APHV	year	13.51	0.48	1.94	0.06	3.32	0.13	4.67	0.2			60 m	8.75	0.44				CMJ	38.6	4.7
389	LMT	U14	14.71	0.12	Academy	24	Male	A retrospective longitudinalanalysis of anthropometric and physical qualities that associate with adult career attainment in junior rugby league players	Till	2016	England	Longitudinal	Rugby	3 years	no	174.7	4.7	69.5	9	Σ4 skinfolds	35.4	16.2				yes	APHV	year	13.57	0.4	1.91	0.07	3.23	0.11	4.5	0.17			60 m	8.28	0.32				CMJ	42.2	4.2
389	LMT	U15	15.71	0.12	Academy	24	Male	A retrospective longitudinalanalysis of anthropometric and physical qualities that associate with adult career attainment in junior rugby league players	Till	2016	England	Longitudinal	Rugby	3 years	no	177.3	5	76.2	10.4	Σ4 skinfolds	42.3	18.2				yes	APHV	year	13.71	0.44	1.89	0.07	3.22	0.15	4.44	0.18			60 m	8.19	0.39				CMJ	43.5	4.9
389	LMT	U13	13.42	0.31	Professional	15	Male	A retrospective longitudinalanalysis of anthropometric and physical qualities that associate with adult career attainment in junior rugby league players	Till	2016	England	Longitudinal	Rugby	3 years	no	170.6	7.9	63	11.4	Σ4 skinfolds	33.4	13.7				yes	APHV	year	13.38	0.62	1.95	0.09	3.34	0.15	4.66	0.23			60 m	8.69	0.49				CMJ	38.7	4.3
389	LMT	U14	14.42	0.31	Professional	15	Male	A retrospective longitudinalanalysis of anthropometric and physical qualities that associate with adult career attainment in junior rugby league players	Till	2016	England	Longitudinal	Rugby	3 years	no	176.6	5.8	71.6	10.6	Σ4 skinfolds	37.4	14.3				yes	APHV	year	13.44	0.5	1.88	0.1	3.22	0.15	4.49	0.21			60 m	8.33	0.41				CMJ	41.3	3.9
389	LMT	U15	15.42	0.31	Professional	15	Male	A retrospective longitudinalanalysis of anthropometric and physical qualities that associate with adult career attainment in junior rugby league players	Till	2016	England	Longitudinal	Rugby	3 years	no	179.6	4.2	78.7	10.3	Σ4 skinfolds	36.8	13.3				yes	APHV	year	13.55	0.37	1.86	0.1	3.18	0.14	4.38	0.22			60 m	8.09	0.42				CMJ	43.9	5.4
390	LMT	U13	13.62	0.24		81	Male	A longitudinalevaluation of anthropometric and fitness characteristics in junior rugby league players considering playing position and selection level	Till	2012	England	Longitudinal	Rugby	3 years	no	171.2	7	63.9	9.8	Σ4 skinfolds	36.2	15				yes	APHV	year	13.45	0.54	1.96	0.08	3.36	0.16	4.7	0.23			60 m	8.76	0.54				CMJ	38.9	5
390	LMT	U14	14.62	0.24		81	Male	A longitudinalevaluation of anthropometric and fitness characteristics in junior rugby league players considering playing position and selection level	Till	2012	England	Longitudinal	Rugby	3 years	no	175.7	6.2	71.1	9.6	Σ4 skinfolds	39.3	15				yes	APHV	year	13.53	0.48	1.91	0.08	3.26	0.14	4.53	0.2			60 m	8.39	0.41				CMJ	41.3	4.4
390	LMT	U15	15.62	0.24		81	Male	A longitudinalevaluation of anthropometric and fitness characteristics in junior rugby league players considering playing position and selection level	Till	2012	England	Longitudinal	Rugby	3 years	no	178.6	5.7	77.6	9.8	Σ4 skinfolds	42.4	16				yes	APHV	year	13.66	0.45	1.87	0.08	3.18	0.12	4.41	0.19			60 m	8.1	0.41				CMJ	43.4	5.1
392	LMT	U14	14.09	0.27		16	Male	DEVELOPMENT OF REPEATED SPRINT ABILITY IN TALENTED YOUTH BASKETBALL PLAYERS	Sanne	2014	Netherlands	Mixed-Longitudinal	Basketball	2 seasons	no	176.37	0.13	62.03	14.27				Body fat %	8.61	2.34	no																			VJ (yardstick)	70.5	0.01
392	LMT	U15	14.96	0.29		31	Male	DEVELOPMENT OF REPEATED SPRINT ABILITY IN TALENTED YOUTH BASKETBALL PLAYERS	Sanne	2014	Netherlands	Mixed-Longitudinal	Basketball	2 seasons	no	183.65	0.07	70.22	11.3				Body fat %	10.19	3.08	no																			VJ (yardstick)	75.81	0.09
392	LMT	U16	15.96	0.27		21	Male	DEVELOPMENT OF REPEATED SPRINT ABILITY IN TALENTED YOUTH BASKETBALL PLAYERS	Sanne	2014	Netherlands	Mixed-Longitudinal	Basketball	2 seasons	no	188.75	0.07	75.79	11.92				Body fat %	11.77	4.45	no																			VJ (yardstick)	81	0.1
392	LMT	U17	16.99	0.33		24	Male	DEVELOPMENT OF REPEATED SPRINT ABILITY IN TALENTED YOUTH BASKETBALL PLAYERS	Sanne	2014	Netherlands	Mixed-Longitudinal	Basketball	2 seasons	no	190.36	0.08	77.62	7.58				Body fat %	8.93	3	no																			VJ (yardstick)	84.67	0.07
392	LMT	U18	18.03	0.27		19	Male	DEVELOPMENT OF REPEATED SPRINT ABILITY IN TALENTED YOUTH BASKETBALL PLAYERS	Sanne	2014	Netherlands	Mixed-Longitudinal	Basketball	2 seasons	no	188.92	0.11	78.79	8.64				Body fat %	6.17	1.67	no																			VJ (yardstick)	86.42	0.07
392	LMT	U19	18.95	0.26		19	Male	DEVELOPMENT OF REPEATED SPRINT ABILITY IN TALENTED YOUTH BASKETBALL PLAYERS	Sanne	2014	Netherlands	Mixed-Longitudinal	Basketball	2 seasons	no	189.06	0.09	82.87	7.68				Body fat %	7.9	1.94	no																			VJ (yardstick)	87.47	0.08
399	LMT		16.9	0.88		19	Male	Changes in the anaerobic threshold in an annual cycle of sport training of young soccer players	Silwowski	2013	Poland	Longitudinal	Football	1 year	no	175.7	5.98	69.8	6.41							no
399	LMT		17.9	0.88		19	Male	Changes in the anaerobic threshold in an annual cycle of sport training of young soccer players	Silwowski	2013	Poland	Longitudinal	Football	1 year	no	180.2	4.55	72.7	4.07							no
399	LMT		15.3	0.36		14	Male	Changes in the anaerobic threshold in an annual cycle of sport training of young soccer players	Silwowski	2013	Poland	Longitudinal	Football	1 year	no	174.3	4.19	66.2	6.06							no
399	LMT		16.3	0.36		14	Male	Changes in the anaerobic threshold in an annual cycle of sport training of young soccer players	Silwowski	2013	Poland	Longitudinal	Football	1 year	no	178.9	4.58	70.4	6.01							no
408	LMT	U13	12.7	0.4		55	Male	DESCRIPTIVE SEASONAL PERFORMANCE CHARACTERISTICS OF JUNIOR ELITE AUSTRALIAN RULES FOOTBALLERS AGED TWELVE TO SEVENTEEN.	Reinikainen	2015	Australia	Mixed-Longitudinal	Australian football	2 years	no	160.4		49.6								no							3.53				6.51								CMJ arms	38.6
408	LMT	U14	13.6	0.3		54	Male	DESCRIPTIVE SEASONAL PERFORMANCE CHARACTERISTICS OF JUNIOR ELITE AUSTRALIAN RULES FOOTBALLERS AGED TWELVE TO SEVENTEEN.	Reinikainen	2015	Australia	Mixed-Longitudinal	Australian football	2 years	no	172.1		63.5								no					1.8		3.29				6.02								CMJ arms	43.2
408	LMT	U15	14.6	0.3		53	Male	DESCRIPTIVE SEASONAL PERFORMANCE CHARACTERISTICS OF JUNIOR ELITE AUSTRALIAN RULES FOOTBALLERS AGED TWELVE TO SEVENTEEN.	Reinikainen	2015	Australia	Mixed-Longitudinal	Australian football	2 years	no	174.7		67.2								no					1.86		3.2				5.73								CMJ arms	52.5
408	LMT	U16	15.7	0.3		34	Male	DESCRIPTIVE SEASONAL PERFORMANCE CHARACTERISTICS OF JUNIOR ELITE AUSTRALIAN RULES FOOTBALLERS AGED TWELVE TO SEVENTEEN.	Reinikainen	2015	Australia	Mixed-Longitudinal	Australian football	2 years	no	180.9		74.3								no					1.81		3.12				5.55								CMJ arms	56.2
408	LMT	U17	16.7	0.2		16	Male	DESCRIPTIVE SEASONAL PERFORMANCE CHARACTERISTICS OF JUNIOR ELITE AUSTRALIAN RULES FOOTBALLERS AGED TWELVE TO SEVENTEEN.	Reinikainen	2015	Australia	Mixed-Longitudinal	Australian football	2 years	no	185.1		80.6								no					1.79		3.04												CMJ arms	60.6
423	LMT		18.6	0.2		13	Female	Age Differences in Change-of-Direction Performance and Its Subelements in Female Football Players	Hirose	2015	Japan	Cross-sectional	Football	n/a	no	165.2	3.3	58.1	4.1				Lean body mass (kg)	42.8	3	no					1.98	0.09													5 step bounding (m)	10.1	0.6
423	LMT		17.5	0.4		11	Female	Age Differences in Change-of-Direction Performance and Its Subelements in Female Football Players	Hirose	2015	Japan	Cross-sectional	Football	n/a	no	162.4	4.3	55.6	4.1				Lean body mass (kg)	41.8	2.8	no					1.96	0.06													5 step bounding (m)	9.8	0.06
423	LMT		16.2	0.1		23	Female	Age Differences in Change-of-Direction Performance and Its Subelements in Female Football Players	Hirose	2015	Japan	Cross-sectional	Football	n/a	no	162.6	6.1	55.8	6.6				Lean body mass (kg)	41.5	4.4	no					2.06	0.1													5 step bounding (m)	10.1	0.04
423	LMT		15.5	0.3		23	Female	Age Differences in Change-of-Direction Performance and Its Subelements in Female Football Players	Hirose	2015	Japan	Cross-sectional	Football	n/a	no	157.1	6.2	49.8	5.7				Lean body mass (kg)	38.1	4.3	no					1.99	0.08													5 step bounding (m)	10	0.5
423	LMT		14.6	0.3		13	Female	Age Differences in Change-of-Direction Performance and Its Subelements in Female Football Players	Hirose	2015	Japan	Cross-sectional	Football	n/a	no	159.1	5.3	49	5.1				Lean body mass (kg)	36	3.5	no					2.03	0.07													5 step bounding (m)	9.7	0.6
423	LMT		13.6	0.3		10	Female	Age Differences in Change-of-Direction Performance and Its Subelements in Female Football Players	Hirose	2015	Japan	Cross-sectional	Football	n/a	no	156.2	6.2	46.7	6.4				Lean body mass (kg)	34.9	2.5	no					2.06	0.08													5 step bounding (m)	9.5	0.6
423	LMT		12.4	0.2		10	Female	Age Differences in Change-of-Direction Performance and Its Subelements in Female Football Players	Hirose	2015	Japan	Cross-sectional	Football	n/a	no	155	5.6	42.9	5.2				Lean body mass (kg)	37.2	3	no					2.06	0.09													5 step bounding (m)	9.7	0.6
425	LMT	U15	13.8	0.7	Top national	32	Male	The test is performed until total exhaustion of the participant is reached (i.e., as maximal performance test). The pace is controlled by an automated acoustic device, indicating start, turn and finish but it is mandatory that the test is supervised by experienced personnel. YYIR performance is defined as the maximal distance covered (m) which is achieved when a participants has failed twice to r…	Nikolaidis	2016	Greece	Cross-sectional	Handball	n/a	no	170	8	64.7	12.3							no																			CMJ	27.7	5.4	Squat jump	26.4
425	LMT	U18	16.3	0.7	Top national	26	Male	The test is performed until total exhaustion of the participant is reached (i.e., as maximal performance test). The pace is controlled by an automated acoustic device, indicating start, turn and finish but it is mandatory that the test is supervised by experienced personnel. YYIR performance is defined as the maximal distance covered (m) which is achieved when a participants has failed twice to r…	Nikolaidis	2016	Greece	Cross-sectional	Handball	n/a	no	177	8	72.2	9.1							no																			CMJ	30.2	5.8	Squat jump	29.4
427	LMT	U13	12.6	0.24	Competitive club / sub-elite?	26	Male	Cardiorespiratory Power Across Adolescence in Male Soccer Players1	Nikolaidis	2011	Greece	Cross-sectional	Football	n/a	no	157.6	8.9	49.2	8.7				Body fat %	16.9	5.4	no
427	LMT	U14	13.53	0.26	Competitive club / sub-elite?	32	Male	Cardiorespiratory Power Across Adolescence in Male Soccer Players1	Nikolaidis	2011	Greece	Cross-sectional	Football	n/a	no	167.1	7.2	57.2	7.6				Body fat %	15.7	3.6	no
427	LMT	U15	14.56	0.27	Competitive club / sub-elite?	53	Male	Cardiorespiratory Power Across Adolescence in Male Soccer Players1	Nikolaidis	2011	Greece	Cross-sectional	Football	n/a	no	170.2	8	61.4	9.3				Body fat %	16.5	4.2	no
427	LMT	U16	15.45	0.28	Competitive club / sub-elite?	50	Male	Cardiorespiratory Power Across Adolescence in Male Soccer Players1	Nikolaidis	2011	Greece	Cross-sectional	Football	n/a	no	173.1	6.2	65.9	9				Body fat %	16.6	4	no
427	LMT	U17	16.51	0.3	Competitive club / sub-elite?	37	Male	Cardiorespiratory Power Across Adolescence in Male Soccer Players1	Nikolaidis	2011	Greece	Cross-sectional	Football	n/a	no	176	6.4	69.6	10.7				Body fat %	15.9	3.5	no
427	LMT	U18	17.44	0.28	Competitive club / sub-elite?	35	Male	Cardiorespiratory Power Across Adolescence in Male Soccer Players1	Nikolaidis	2011	Greece	Cross-sectional	Football	n/a	no	175.3	5.5	69.5	10.5				Body fat %	15.8	3.6	no
427	LMT	U19	18.37	0.32	Competitive club / sub-elite?	15	Male	Cardiorespiratory Power Across Adolescence in Male Soccer Players1	Nikolaidis	2011	Greece	Cross-sectional	Football	n/a	no	176	6.6	70.6	6.5				Body fat %	14.8	3	no
427	LMT	U20	19.52	0.32	Competitive club / sub-elite?	15	Male	Cardiorespiratory Power Across Adolescence in Male Soccer Players1	Nikolaidis	2011	Greece	Cross-sectional	Football	n/a	no	177	5.3	73.8	6				Body fat %	15.3	3.1	no
427	LMT	U21	20.55	0.27	Competitive club / sub-elite?	12	Male	Cardiorespiratory Power Across Adolescence in Male Soccer Players1	Nikolaidis	2011	Greece	Cross-sectional	Football	n/a	no	176.9	7.4	75.5	7				Body fat %	14.6	1.9	no
449	LMT		16.3	0.07	n/a	12	Male	Anaerobic Power and Dependence on Chosen Anthropometric Parameters in Young Handball Players	Luszczyj	2009	Poland	Longitudinal	Handball	2 years	no	185.9	4.8	78.8	9.43				Fat mass	7.4	2.3	yes	Biological age*	years	18	0.12
449	LMT		17.1	0.2	n/a	12	Male	Anaerobic Power and Dependence on Chosen Anthropometric Parameters in Young Handball Players	Luszczyj	2009	Poland	Longitudinal	Handball	2 years	no	186.7	4.65	79.8	8.09				Fat mass	10.3	3.13	yes	Biological age*	years	18	0
449	LMT		18.3	0.13	n/a	12	Male	Anaerobic Power and Dependence on Chosen Anthropometric Parameters in Young Handball Players	Luszczyj	2009	Poland	Longitudinal	Handball	2 years	no	187.6	4.67	82.1	5.02				Fat mass	11.2	2.4	yes	Biological age*	years	18	0
458	LMT	U20	18.8	0.9		23	Male	Analysis of age-related changes of anaerobic power in ice hockey	Kokinda	2020	Slovakia	Cross-sectional	Ice-hockey	n/a	no	183.3	6.4	85.4	12.2				Body fat %	12.1	4.3	no
458	LMT	U18	15.8	0.6		23	Male	Analysis of age-related changes of anaerobic power in ice hockey	Kokinda	2020	Slovakia	Cross-sectional	Ice-hockey	n/a	no	177.6	5.6	71.6	8				Body fat %	13.6	4	no
462	LMT	T1 STG	13 and 14 y		Elite	114	Male	DO LONG-TERM STRENGTH TRAINING AND AGE AFFECT THE PERFORMANCE OF DROP JUMPS IN ADOLESCENTS? SEPARATING THE EFFECTS OF TRAINING AND AGE.	Keiner	2018	Germany	Longitudinal	Football	2 years	no/yes??	155.3	4	46.4924	5.81788							no
462	LMT	T2 STG	14 and 15		Elite		Male	DO LONG-TERM STRENGTH TRAINING AND AGE AFFECT THE PERFORMANCE OF DROP JUMPS IN ADOLESCENTS? SEPARATING THE EFFECTS OF TRAINING AND AGE.	Keiner	2018	Germany	Longitudinal	Football	2 years	no/yes??	161.8	4.4	49.3592	5.22766							no
462	LMT	T3 STG	15 and 16		Elite		Male	DO LONG-TERM STRENGTH TRAINING AND AGE AFFECT THE PERFORMANCE OF DROP JUMPS IN ADOLESCENTS? SEPARATING THE EFFECTS OF TRAINING AND AGE.	Keiner	2018	Germany	Longitudinal	Football	2 years	no/yes??	169.6	4.7	54.5868	5.14334							no
462	LMT	T1 STG	15 and 16		Elite		Male	DO LONG-TERM STRENGTH TRAINING AND AGE AFFECT THE PERFORMANCE OF DROP JUMPS IN ADOLESCENTS? SEPARATING THE EFFECTS OF TRAINING AND AGE.	Keiner	2018	Germany	Longitudinal	Football	2 years	no/yes??	170.3	3.9	63.1029	3.87858							no
462	LMT	T2 STG	16 and 17		Elite		Male	DO LONG-TERM STRENGTH TRAINING AND AGE AFFECT THE PERFORMANCE OF DROP JUMPS IN ADOLESCENTS? SEPARATING THE EFFECTS OF TRAINING AND AGE.	Keiner	2018	Germany	Longitudinal	Football	2 years	no/yes??	175.3	3.5	66.8971	4.21585							no
462	LMT	T3 STG	17 and 18		Elite		Male	DO LONG-TERM STRENGTH TRAINING AND AGE AFFECT THE PERFORMANCE OF DROP JUMPS IN ADOLESCENTS? SEPARATING THE EFFECTS OF TRAINING AND AGE.	Keiner	2018	Germany	Longitudinal	Football	2 years	no/yes??	177.5	2.6	69.9325	3.457							no
462	LMT	T1 STG	17 and 18		Elite		Male	DO LONG-TERM STRENGTH TRAINING AND AGE AFFECT THE PERFORMANCE OF DROP JUMPS IN ADOLESCENTS? SEPARATING THE EFFECTS OF TRAINING AND AGE.	Keiner	2018	Germany	Longitudinal	Football	2 years	no/yes??	177.4	3.5	71.113	3.70995							no
462	LMT	T2 STG	18 and 19		Elite		Male	DO LONG-TERM STRENGTH TRAINING AND AGE AFFECT THE PERFORMANCE OF DROP JUMPS IN ADOLESCENTS? SEPARATING THE EFFECTS OF TRAINING AND AGE.	Keiner	2018	Germany	Longitudinal	Football	2 years	no/yes??	178.1	2.7	74.317	3.457							no
462	LMT	T3 STG	19 and 20		Elite		Male	DO LONG-TERM STRENGTH TRAINING AND AGE AFFECT THE PERFORMANCE OF DROP JUMPS IN ADOLESCENTS? SEPARATING THE EFFECTS OF TRAINING AND AGE.	Keiner	2018	Germany	Longitudinal	Football	2 years	no/yes??	178.9	3.3	74.2327	3.62563							no
462	LMT	T1 CG	13 and 14 y		Elite		Male	DO LONG-TERM STRENGTH TRAINING AND AGE AFFECT THE PERFORMANCE OF DROP JUMPS IN ADOLESCENTS? SEPARATING THE EFFECTS OF TRAINING AND AGE.	Keiner	2018	Germany	Longitudinal	Football	2 years	no/yes??	155.9	4.9	43.2884	2.69815							no
462	LMT	T2 CG	14 and 15		Elite		Male	DO LONG-TERM STRENGTH TRAINING AND AGE AFFECT THE PERFORMANCE OF DROP JUMPS IN ADOLESCENTS? SEPARATING THE EFFECTS OF TRAINING AND AGE.	Keiner	2018	Germany	Longitudinal	Football	2 years	no/yes??	160.6	4.7	50.118	4.4688							no
462	LMT	T3 CG	15 and 16		Elite		Male	DO LONG-TERM STRENGTH TRAINING AND AGE AFFECT THE PERFORMANCE OF DROP JUMPS IN ADOLESCENTS? SEPARATING THE EFFECTS OF TRAINING AND AGE.	Keiner	2018	Germany	Longitudinal	Football	2 years	no/yes??	166.6	4.2	56.7791	4.55312							no
462	LMT	T1 CG	15 and 16		Elite		Male	DO LONG-TERM STRENGTH TRAINING AND AGE AFFECT THE PERFORMANCE OF DROP JUMPS IN ADOLESCENTS? SEPARATING THE EFFECTS OF TRAINING AND AGE.	Keiner	2018	Germany	Longitudinal	Football	2 years	no/yes??	172.6	3.6	57.9595	4.04722							no
462	LMT	T2 CG	16 and 17		Elite		Male	DO LONG-TERM STRENGTH TRAINING AND AGE AFFECT THE PERFORMANCE OF DROP JUMPS IN ADOLESCENTS? SEPARATING THE EFFECTS OF TRAINING AND AGE.	Keiner	2018	Germany	Longitudinal	Football	2 years	no/yes??	174.4	3.3	64.2833	4.21585							no
462	LMT	T3 CG	17 and 18		Elite		Male	DO LONG-TERM STRENGTH TRAINING AND AGE AFFECT THE PERFORMANCE OF DROP JUMPS IN ADOLESCENTS? SEPARATING THE EFFECTS OF TRAINING AND AGE.	Keiner	2018	Germany	Longitudinal	Football	2 years	no/yes??	177.5	3	68.4992	3.87858							no
462	LMT	T1 CG	17 and 18		Elite		Male	DO LONG-TERM STRENGTH TRAINING AND AGE AFFECT THE PERFORMANCE OF DROP JUMPS IN ADOLESCENTS? SEPARATING THE EFFECTS OF TRAINING AND AGE.	Keiner	2018	Germany	Longitudinal	Football	2 years	no/yes??	175.5	3.4	70.4384	4.13153							no
462	LMT	T2 CG	18 and 19		Elite		Male	DO LONG-TERM STRENGTH TRAINING AND AGE AFFECT THE PERFORMANCE OF DROP JUMPS IN ADOLESCENTS? SEPARATING THE EFFECTS OF TRAINING AND AGE.	Keiner	2018	Germany	Longitudinal	Football	2 years	no/yes??	176.7	3.4	73.8954	3.28836							no
462	LMT	T3 CG	19 and 20		Elite		Male	DO LONG-TERM STRENGTH TRAINING AND AGE AFFECT THE PERFORMANCE OF DROP JUMPS IN ADOLESCENTS? SEPARATING THE EFFECTS OF TRAINING AND AGE.	Keiner	2018	Germany	Longitudinal	Football	2 years	no/yes??	177.7	3.3	75.9191	3.20405							no
475	LMT		12.03	0.31	n/a	24	Male	Development of dribbling in talented youth soccer players aged 12–19 years: A longitudinalstudy	Barbara	2010	Netherlands	Mixed-Longitudinal	Football	7 years	no	150	8	38.55	7.44				Body fat %	8.66	3.16	no
475	LMT		12.98	0.26		43	Male	Development of dribbling in talented youth soccer players aged 12–19 years: A longitudinalstudy	Barbara	2010	Netherlands	Mixed-Longitudinal	Football	7 years	no	158	9	46.32	9.6				Body fat %	8.09	2.33	no
475	LMT		13.98	0.27		83	Male	Development of dribbling in talented youth soccer players aged 12–19 years: A longitudinalstudy	Barbara	2010	Netherlands	Mixed-Longitudinal	Football	7 years	no	164	8	50.73	9.59				Body fat %	8.87	4.46	no
475	LMT		14.96	0.27		95	Male	Development of dribbling in talented youth soccer players aged 12–19 years: A longitudinalstudy	Barbara	2010	Netherlands	Mixed-Longitudinal	Football	7 years	no	171	7	59.24	7.9				Body fat %	8.72	2.89	no
475	LMT		16.01	0.27		82	Male	Development of dribbling in talented youth soccer players aged 12–19 years: A longitudinalstudy	Barbara	2010	Netherlands	Mixed-Longitudinal	Football	7 years	no	175	7	65.21	7.01				Body fat %	9.59	3.51	no
475	LMT		17.01	0.27		83	Male	Development of dribbling in talented youth soccer players aged 12–19 years: A longitudinalstudy	Barbara	2010	Netherlands	Mixed-Longitudinal	Football	7 years	no	176	7	67.77	7.62				Body fat %	8.42	2.84	no
475	LMT		17.96	0.3		60	Male	Development of dribbling in talented youth soccer players aged 12–19 years: A longitudinalstudy	Barbara	2010	Netherlands	Mixed-Longitudinal	Football	7 years	no	178	7	71.37	6.86				Body fat %	7.43	2.9	no
475	LMT		18.8	0.3		28	Male	Development of dribbling in talented youth soccer players aged 12–19 years: A longitudinalstudy	Barbara	2010	Netherlands	Mixed-Longitudinal	Football	7 years	no	178	5	73.14	6.85				Body fat %	9.19	2.47	no
477	LMT	Early adolecents	12.8–13.6			22	Male	Cross-sectional area of psoas major muscle and hip flexion strength in youth soccer players	Hoshikawa	2012	Japan	Cross-sectional	Football			160.6	5.9	48.2	6.5				Body fat %	10.2	3	no
477	LMT	Late adolecents	16.1-19.9		n/a	27	Male	Cross-sectional area of psoas major muscle and hip flexion strength in youth soccer players	Hoshikawa	2012	Japan	Cross-sectional	Football	n/a	no	169.2	5	63	4.4					8.7	3.2	no
499	LMT	12 til 13	12.88	0.55	Elite	11	Male	Development of the interval endurance capacity in elite and sub-elite youth field hockey players	Elferink-Gemser	2005	Netherlands	Mixed-Longitudinal	Field-hockey	3 years	no	162	6	43.3	5.1				Body fat %	10.75	2.82	no
499	LMT	14	13.95	0.29	Elite	20	Male	Development of the interval endurance capacity in elite and sub-elite youth field hockey players	Elferink-Gemser	2005	Netherlands	Mixed-Longitudinal	Field-hockey	3 years	no	167	7	49.6	7				Body fat %	9.23	2.48	no
499	LMT	15	15.04	0.3	Elite	21	Male	Development of the interval endurance capacity in elite and sub-elite youth field hockey players	Elferink-Gemser	2005	Netherlands	Mixed-Longitudinal	Field-hockey	3 years	no	173	7	52.8	6.7				Body fat %	7.94	2.48	no
499	LMT	16	16.06	0.27	Elite	13	Male	Development of the interval endurance capacity in elite and sub-elite youth field hockey players	Elferink-Gemser	2005	Netherlands	Mixed-Longitudinal	Field-hockey	3 years	no	178	4	59.7	4.3				Body fat %	7.97	2.7	no
499	LMT	17	16.98	0.31	Elite	7	Male	Development of the interval endurance capacity in elite and sub-elite youth field hockey players	Elferink-Gemser	2005	Netherlands	Mixed-Longitudinal	Field-hockey	3 years	no	179	6	64.1	2.9				Body fat %	7.46	3.03	no
499	LMT	18 til 19	17.94	0.24	Elite	2	Male	Development of the interval endurance capacity in elite and sub-elite youth field hockey players	Elferink-Gemser	2005	Netherlands	Mixed-Longitudinal	Field-hockey	3 years	no	181	5	70	0.3				Body fat %	8.9	1.12	no
499	LMT	12 til 13	13.04	0.4	Sub-elite	9	Male	Development of the interval endurance capacity in elite and sub-elite youth field hockey players	Elferink-Gemser	2005	Netherlands	Mixed-Longitudinal	Field-Hockey	3 years	no	163	9	44.4	7.3				Body fat %	9.96	4.72	no
499	LMT	14	13.96	0.32	Sub-elite	26	Male	Development of the interval endurance capacity in elite and sub-elite youth field hockey players	Elferink-Gemser	2005	Netherlands	Mixed-Longitudinal	Field-Hockey	3 years	no	167	8	47.4	6.8				Body fat %	10.54	5.9	no
499	LMT	15	14.83	0.32	Sub-elite	16	Male	Development of the interval endurance capacity in elite and sub-elite youth field hockey players	Elferink-Gemser	2005	Netherlands	Mixed-Longitudinal	Field-Hockey	3 years	no	168	10	48	8.8				Body fat %	8.47	4.49	no
499	LMT	16	15.97	0.31	Sub-elite	29	Male	Development of the interval endurance capacity in elite and sub-elite youth field hockey players	Elferink-Gemser	2005	Netherlands	Mixed-Longitudinal	Field-Hockey	3 years	no	177	6	57	6.5				Body fat %	8.89	3.93	no
499	LMT	17	16.83	0.34	Sub-elite	25	Male	Development of the interval endurance capacity in elite and sub-elite youth field hockey players	Elferink-Gemser	2005	Netherlands	Mixed-Longitudinal	Field-Hockey	3 years	no	179	6	60.6	6.3				Body fat %	9.16	4.45	no
499	LMT	18 til 19	17.91	0.45	Sub-elite	21	Male	Development of the interval endurance capacity in elite and sub-elite youth field hockey players	Elferink-Gemser	2005	Netherlands	Mixed-Longitudinal	Field-Hockey	3 years	no	181	5	67.7	4.4				Body fat %	7.31	4.33	no
499	LMT	12 til 13	12.95	0.32	Elite	12	Female	Development of the interval endurance capacity in elite and sub-elite youth field hockey players	Elferink-Gemser	2005	Netherlands	Mixed-Longitudinal	Field-Hockey	3 years	no	156	9	38.3	5.1				Body fat %	15.64	5.17	no
499	LMT	14	14.01	0.32	Elite	17	Female	Development of the interval endurance capacity in elite and sub-elite youth field hockey players	Elferink-Gemser	2005	Netherlands	Mixed-Longitudinal	Field-Hockey	3 years	no	162	8	41.9	4.6				Body fat %	19.05	6.58	no
499	LMT	15	14.98	0.29	Elite	18	Female	Development of the interval endurance capacity in elite and sub-elite youth field hockey players	Elferink-Gemser	2005	Netherlands	Mixed-Longitudinal	Field-Hockey	3 years	no	166	6	43.9	3.5				Body fat %	21.57	4.76	no
499	LMT	16	16.07	0.3	Elite	15	Female	Development of the interval endurance capacity in elite and sub-elite youth field hockey players	Elferink-Gemser	2005	Netherlands	Mixed-Longitudinal	Field-Hockey	3 years	no	167	6	44.5	3.3				Body fat %	22.65	5.03	no
499	LMT	17	17	0.31	Elite	9	Female	Development of the interval endurance capacity in elite and sub-elite youth field hockey players	Elferink-Gemser	2005	Netherlands	Mixed-Longitudinal	Field-Hockey	3 years	no	169	7	48.5	5.9				Body fat %	18.88	5.95	no
499	LMT	12 til 13	12.89	0.45	Sub-elite	14	Female	Development of the interval endurance capacity in elite and sub-elite youth field hockey players	Elferink-Gemser	2005	Netherlands	Mixed-Longitudinal	Field-Hockey	3 years	no	161	5	39.8	3.5				Body fat %	17.94	7.32	no
499	LMT	14	13.88	0.33	Sub-elite	25	Female	Development of the interval endurance capacity in elite and sub-elite youth field hockey players	Elferink-Gemser	2005	Netherlands	Mixed-Longitudinal	Field-Hockey	3 years	no	164	7	42.3	4.2				Body fat %	18.2	5.3	no
499	LMT	15	14.92	0.38	Sub-elite	18	Female	Development of the interval endurance capacity in elite and sub-elite youth field hockey players	Elferink-Gemser	2005	Netherlands	Mixed-Longitudinal	Field-Hockey	3 years	no	166	5	41.8	3.2				Body fat %	21.18	5.46	no
499	LMT	16	15.88	0.27	Sub-elite	27	Female	Development of the interval endurance capacity in elite and sub-elite youth field hockey players	Elferink-Gemser	2005	Netherlands	Mixed-Longitudinal	Field-Hockey	3 years	no	169	4	44.5	2.8				Body fat %	24.02	4.67	no
499	LMT	17	16.79	0.25	Sub-elite	21	Female	Development of the interval endurance capacity in elite and sub-elite youth field hockey players	Elferink-Gemser	2005	Netherlands	Mixed-Longitudinal	Field-Hockey	3 years	no	169	4	45.7	3.8				Body fat %	25.23	4.38	no
499	LMT	18 til 19	17.84	0.38	Sub-elite	16	Female	Development of the interval endurance capacity in elite and sub-elite youth field hockey players	Elferink-Gemser	2005	Netherlands	Mixed-Longitudinal	Field-Hockey	3 years	no	171	5	51.1	3.9				Body fat %	21.95	3.56	no
504	LMT	U13	11.8	0.7	Elite	360	Male	Characteristics of high-level youth soccer players: variation by playing position	Deprez	2015	Belgium	Cross-sectional	Football	n/a	no	149.4	6.7	38.2	5.4							yes	APHV	years	13.7	0.4					5.11	0.24			5 m	1.21	0.07				CMJ	25.2	3.5	Broad jump	175
504	LMT	U15	13.8	0.6	Elite	358	Male	Characteristics of high-level youth soccer players: variation by playing position	Deprez	2015	Belgium	Cross-sectional	Football	n/a	no	162.5	8.8	49.3	9.1							yes	APHV	years	14	0.6					4.8	0.25			5 m	1.16	0.07				CMJ	28.9	4.3	Broad jump	194
504	LMT	U17	15.8	0.6	Elite	324	Male	Characteristics of high-level youth soccer players: variation by playing position	Deprez	2015	Belgium	Cross-sectional	Football	n/a	no	174.4	6.7	62.7	7.8							yes	APHV	years	14	0.6					4.48	0.2			5 m	1.1	0.07				CMJ	34.3	4.4	Broad jump	215
504	LMT	U19	17.6	0.6	Elite	188	Male	Characteristics of high-level youth soccer players: variation by playing position	Deprez	2015	Belgium	Cross-sectional	Football	n/a	no	177.8	6.4	69.6	7.8							no									4.35	0.16			5 m	1.07	0.07				CMJ	36.3	4.3	Broad jump	223
773	LMT	U17	16.7	0.2	Elite	33	Male	Differences in the performance tests of the fast and slow stretch and shortening cycle among professional, amateur and elite youth soccer players	Keiner	2015	Germany	Cross-sectional	Football	n/a	no	179.3	6.1	71.3	7.6							no																			CMJ	35.1	3.7	Squat jump	33.7
773	LMT	U19	18.4	0.5	Elite	39	Male	Differences in the performance tests of the fast and slow stretch and shortening cycle among professional, amateur and elite youth soccer players	Keiner	2015	Germany	Cross-sectional	Football	n/a	no	177.9	5.9	72.8	7.2							no																			CMJ	37.4	3.5	Squat jump	33.3
1196	LMT	U12			Professional academy	9	Male	Long-term Soccer-specific Training Enhances the Rate of Physical Development of Academy Soccer Players Independent of Maturation Status	Wrigley	2014	England	Longitudinal	Football	3 years	no	147.1	11	42.1	6.9							no
1196	LMT	U14			Professional academy	9	Male	Long-term Soccer-specific Training Enhances the Rate of Physical Development of Academy Soccer Players Independent of Maturation Status	Wrigley	2014	England	Longitudinal	Football	3 years	no	167.1	9	56.7	10.1							no
1196	LMT	U16			Professional academy	9	Male	Long-term Soccer-specific Training Enhances the Rate of Physical Development of Academy Soccer Players Independent of Maturation Status	Wrigley	2014	England	Longitudinal	Football	3 years	no	176.2	5	68.1	3							no
1196	LMT	U12			Non-academy	6	Male	Long-term Soccer-specific Training Enhances the Rate of Physical Development of Academy Soccer Players Independent of Maturation Status	Wrigley	2014	England	Longitudinal	Football	3 years	no	152.1	10	40.7	9							no
1196	LMT	U14			Non-academy	6	Male	Long-term Soccer-specific Training Enhances the Rate of Physical Development of Academy Soccer Players Independent of Maturation Status	Wrigley	2014	England	Longitudinal	Football	3 years	no	161.1	4	52.04	6.9							no
1196	LMT	U16			Non-academy	6	Male	Long-term Soccer-specific Training Enhances the Rate of Physical Development of Academy Soccer Players Independent of Maturation Status	Wrigley	2014	England	Longitudinal	Football	3 years	no	173.2	6	66.4	7.3							no
1198	LMT		12.1	0.9	Elite	14	Female	Changes in sprint-related outcomes during a period of systematic training in a girls’ soccer academy	Wright	2019	England	Longitudinal	Football	3 years	no	148.2	8.9	38.8	6.9							no	YPHV	years	0.4	1			3.56	0.12					5 m	1.18	0.04
1198	LMT		13.1	0.9	Elite	14	Female	Changes in sprint-related outcomes during a period of systematic training in a girls’ soccer academy	Wright	2019	England	Longitudinal	Football	3 years	no											yes	YPHV	years	1.9	0.6			3.4	0.11					5 m	1.09	0.04
1198	LMT		14.1	0.9	Elite	14	Female	Changes in sprint-related outcomes during a period of systematic training in a girls’ soccer academy	Wright	2019	England	Longitudinal	Football	3 years	no											yes	YPHV	years	2.5	0.6			3.35	0.14					5 m	1.08	0.03
1206	LMT	U16	15.7	0.2	Talent identified	25	Male	A comparison of the physical and anthropometric qualities explanatory of talent in the elite junior Australian football development pathway	Woods	2016	Australia	Cross-sectional	Australian football	n/a	no	183	9.7	72.2	7.8							no							3.04	0.11											CMJ	60.2	5.2
1206	LMT	U16-non	15.6	0.4	Non-talent identified	25	Male	A comparison of the physical and anthropometric qualities explanatory of talent in the elite junior Australian football development pathway	Woods	2016	Australia	Cross-sectional	Australian football	n/a	no	176.3	6	67.8	9.3							no							3.09	0.1											CMJ	57.8	6.1
1206	LMT	U18	17.5	0.4	Talent identified	42	Male	A comparison of the physical and anthropometric qualities explanatory of talent in the elite junior Australian football development pathway	Woods	2016	Australia	Cross-sectional	Australian football	n/a	no	184.9	6.9	79.7	6.8							no							2.99	0.09											CMJ	63.7	6
1206	LMT	U18-non	17.3	0.6	Non-talent identified	42	Male	A comparison of the physical and anthropometric qualities explanatory of talent in the elite junior Australian football development pathway	Woods	2016	Australia	Cross-sectional	Australian football	n/a	no	182.1	6.7	73.4	7.5							no							3.06	0.11											CMJ	62.6	8.6
1211	LMT	U12			Centre of excellence	40	Male	Seasonal Monitoring of Sprint and Jump Performance in a Soccer Youth Academy	Williams	2011	England	Mixed-Longitudinal	Football	3 years	no	147.1	5.9	39.9	5.7							no					1.98	0.09			5.04	0.2			10-30 m (s)	3.05	0.12				CMJ arms	44.9	3.2
1211	LMT	U13			Centre of excellence	47	Male	Seasonal Monitoring of Sprint and Jump Performance in a Soccer Youth Academy	Williams	2011	England	Mixed-Longitudinal	Football	3 years	no	153.2	7	45.1	8.2							no					1.97	0.14			4.97	0.33			10-30 m (s)	2.98	0.19				CMJ arms	47.9	5.7
1211	LMT	U14			Centre of excellence	40	Male	Seasonal Monitoring of Sprint and Jump Performance in a Soccer Youth Academy	Williams	2011	England	Mixed-Longitudinal	Football	3 years	no	162.3	10.6	51.8	10.1							no					1.89	0.08			4.71	0.25			10-30 m (s)	2.8	0.17				CMJ arms	50.5	4.8
1211	LMT	U15			Centre of excellence	41	Male	Seasonal Monitoring of Sprint and Jump Performance in a Soccer Youth Academy	Williams	2011	England	Mixed-Longitudinal	Football	3 years	no	170.3	8.7	58.2	9.4							no					1.79	0.09			4.46	0.23			10-30 m (s)	2.65	0.16				CMJ arms	53.1	4.5
1211	LMT	U16			Centre of excellence	32	Male	Seasonal Monitoring of Sprint and Jump Performance in a Soccer Youth Academy	Williams	2011	England	Mixed-Longitudinal	Football	3 years	no	175.1	5	66.5	6.6							no					1.77	0.06			4.29	0.15			10-30 m (s)	2.51	0.1				CMJ arms	57.3	5.3
1225	LMT	U15	15.1	0.3	Elite	13	Male	Changes in anthropometry and performance, and their inter-relationships, across three seasons in elite youth rugby league players	Waldron	2014	England	Longitudinal	Rugby	3 years	no	178.7	6.5	81.9	9.1	Σ6 skinfolds	83.9	30.3	Predicted body fat%	13.1	5	yes	YPHV	years	1.04	0.4			3.5	0.1											CMJ	47	3
1225	LMT	U16	16.2	0.3	Elite	13	Male	Changes in anthropometry and performance, and their inter-relationships, across three seasons in elite youth rugby league players	Waldron	2014	England	Longitudinal	Rugby	3 years	no	180.3	5.9	86.1	6		81	25	Predicted body fat%	13.4	4.4	yes	YPHV	years	1.73	0.27			3.4	0.2											CMJ	47.3	4.9
1225	LMT	U17	17	0.3	Elite	13	Male	Changes in anthropometry and performance, and their inter-relationships, across three seasons in elite youth rugby league players	Waldron	2014	England	Longitudinal	Rugby	3 years	no	180.4	6	86.3	9.4		77.8	20.8	Predicted body fat%	13.7	4	yes	YPHV	years	2.16	0.31			3.3	0.1											CMJ	47.6	5.5
1233	LMT	12-13 y			National championship	39	Male	RELATIONS OF ANTHROPOMETRIC PARAMETERS WITH SCORES ON BASIC AND SPECIFIC MOTOR TASKS IN YOUNG HANDBALL PLAYERS1	Visnapuu	2009	Estonia	Cross-sectional	Handball	n/a	no	160.1	9.2	47.1	8							no									5.1	0.3									CMJ	27.9	4.1	CMJ arms	33.8
1233	LMT	14-15 y			National championship	39	Male	RELATIONS OF ANTHROPOMETRIC PARAMETERS WITH SCORES ON BASIC AND SPECIFIC MOTOR TASKS IN YOUNG HANDBALL PLAYERS1	Visnapuu	2009	Estonia	Cross-sectional	Handball	n/a	no	173	6.4	60.9	9							no									4.6	0.3									CMJ	32.3	4.6	CMJ arms	37.9
1233	LMT	16-17 y			National championship	21	Male	RELATIONS OF ANTHROPOMETRIC PARAMETERS WITH SCORES ON BASIC AND SPECIFIC MOTOR TASKS IN YOUNG HANDBALL PLAYERS1	Visnapuu	2009	Estonia	Cross-sectional	Handball	n/a	no	176.6	7.7	68.3	10.3							no									4.5	0.3									CMJ	35.7	6.2	CMJ arms	41.6
1242	LMT	U14			Elite	15	Male	THE YO-YO INTERMITTENT RECOVERY TEST IN JUNIOR BASKETBALL PLAYERS ACCORDING TO PERFORMANCE LEVEL AND AGE GROUP	Vernillo	2012	Italy	Cross-sectional	Basketball	n/a	no	168.6	10.9	59.8	14.9							no
1242	LMT	U15			Elite	15	Male	THE YO-YO INTERMITTENT RECOVERY TEST IN JUNIOR BASKETBALL PLAYERS ACCORDING TO PERFORMANCE LEVEL AND AGE GROUP	Vernillo	2012	Italy	Cross-sectional	Basketball	n/a	no	174.5	7.8	66.4	13.8							no
1242	LMT	U17			Elite	16	Male	THE YO-YO INTERMITTENT RECOVERY TEST IN JUNIOR BASKETBALL PLAYERS ACCORDING TO PERFORMANCE LEVEL AND AGE GROUP	Vernillo	2012	Italy	Cross-sectional	Basketball	n/a	no	186.1	4.7	79.5	9.1							no
1242	LMT	U14			Sub-elite	15	Male	THE YO-YO INTERMITTENT RECOVERY TEST IN JUNIOR BASKETBALL PLAYERS ACCORDING TO PERFORMANCE LEVEL AND AGE GROUP	Vernillo	2012	Italy	Cross-sectional	Basketball	n/a	no	167.5	8.1	58.7	10.1							no
1242	LMT	U15			Sub-elite	14	Male	THE YO-YO INTERMITTENT RECOVERY TEST IN JUNIOR BASKETBALL PLAYERS ACCORDING TO PERFORMANCE LEVEL AND AGE GROUP	Vernillo	2012	Italy	Cross-sectional	Basketball	n/a	no	169.9	10.3	60.9	13.8							no
1242	LMT	U17			Sub-elite	13	Male	THE YO-YO INTERMITTENT RECOVERY TEST IN JUNIOR BASKETBALL PLAYERS ACCORDING TO PERFORMANCE LEVEL AND AGE GROUP	Vernillo	2012	Italy	Cross-sectional	Basketball	n/a	no	181.9	7.1	73.7	10.5							no
1251	LMT	11-12 y	12.2	0.6	National level	97	Male	Allometric Multilevel Modelling of Agility and Dribbling Speed by Skeletal Age and Playing Position in Youth Soccer Players	Dos Santos	2014	Portugal	Mixed-Longitudinal	Football	3-5 years	no	146.8	7.3	38.8	6.3				Body fat %	13.3	6.8	yes	Skeletal age	years	12.3	1.3
1251	LMT	13-14 y	14.2	0.6	National level	163	Male	Allometric Multilevel Modelling of Agility and Dribbling Speed by Skeletal Age and Playing Position in Youth Soccer Players	Dos Santos	2014	Portugal	Mixed-Longitudinal	Football	3-5 years	no	161.4	8.6	50.5	9.1				Body fat %	14.7	7.3	yes	Skeletal age	years	14.5	1.2
1251	LMT	15-16 y	16	0.6	National level	96	Male	Allometric Multilevel Modelling of Agility and Dribbling Speed by Skeletal Age and Playing Position in Youth Soccer Players	Dos Santos	2014	Portugal	Mixed-Longitudinal	Football	3-5 years	no	170.7	6.2	61.3	9.1				Body fat %	17	7.6	yes	Skeletal age	years	16.6	1.3
1251	LMT	17	17.6	0.3	National level	10	Male	Allometric Multilevel Modelling of Agility and Dribbling Speed by Skeletal Age and Playing Position in Youth Soccer Players	Dos Santos	2014	Portugal	Mixed-Longitudinal	Football	3-5 years	no	173.7	4.2	68	9.4				Body fat %	19.6	6.3	yes	Skeletal age	years	17.7	0.2
1252	LMT	11	11.6	0.3		40	Male	longitudinalPredictors of Aerobic Performance in Adolescent Soccer Players	Dos Santos	2012	Portugal	Mixed-Longitudinal	Football	3-5 years	no	143.1	6	36.4	5.3				Fat free mass	32.2	3.8	yes	Skeletal age	years	11.8	1
1252	LMT	12	12.6	0.3		57	Male	longitudinalPredictors of Aerobic Performance in Adolescent Soccer Players	Dos Santos	2012	Portugal	Mixed-Longitudinal	Football	3-5 years	no	149.3	7.1	40.5	6.4				Fat free mass	35.6	4.9	yes	Skeletal age	years	12.7	1.2
1252	LMT	13	13.7	0.3		83	Male	longitudinalPredictors of Aerobic Performance in Adolescent Soccer Players	Dos Santos	2012	Portugal	Mixed-Longitudinal	Football	3-5 years	no	158	8.1	47.4	8.6				Fat free mass	41.4	6.5	yes	Skeletal age	years	14	1.1
1252	LMT	14	14.7	0.3		80	Male	longitudinalPredictors of Aerobic Performance in Adolescent Soccer Players	Dos Santos	2012	Portugal	Mixed-Longitudinal	Football	3-5 years	no	164.9	7.6	53.7	8.5				Fat free mass	46.7	6.4	yes	Skeletal age	years	15	1.1
1252	LMT	15	15.7	0.3		66	Male	longitudinalPredictors of Aerobic Performance in Adolescent Soccer Players	Dos Santos	2012	Portugal	Mixed-Longitudinal	Football	3-5 years	no	169.9	6.4	59.9	8.6				Fat free mass	51.4	5.4	yes	Skeletal age	years	16.3	0.7
1252	LMT	16	16.7	0.3		30	Male	longitudinalPredictors of Aerobic Performance in Adolescent Soccer Players	Dos Santos	2012	Portugal	Mixed-Longitudinal	Football	3-5 years	no	172.5	5.2	64.4	9.6				Fat free mass	54.2	5.6	yes	Skeletal age	years	17.1	0.3
1252	LMT	17	17.6	0.3		10	Male	longitudinalPredictors of Aerobic Performance in Adolescent Soccer Players	Dos Santos	2012	Portugal	Mixed-Longitudinal	Football	3-5 years	no	173.7	4.2	68	9.4				Fat free mass	56.8	6.1	yes	Skeletal age	years	17.7	0.2
1255	LMT	U13			Elite	48	Male	A multidisciplinary selection model for youth soccer: the Ghent Youth Soccer Project	Vaeyens	2006	Belgium	Mixed-Longitudinal	Football	5 years	no	151.8	6.6	40.3	6.1	Σ5 skinfolds	34.3	11				no									4.4	0.2									Vertical jump	33.7	4.7	Broad jump	170.1
1255	LMT	U14			Elite	32	Male	A multidisciplinary selection model for youth soccer: the Ghent Youth Soccer Project	Vaeyens	2006	Belgium	Mixed-Longitudinal	Football	5 years	no	157.7	8.4	44.3	6.5	Σ5 skinfolds	36	9.1				no									4.3	0.2									Vertical jump	37.1	5.4	Broad jump	182.3
1255	LMT	U15			Elite	37	Male	A multidisciplinary selection model for youth soccer: the Ghent Youth Soccer Project	Vaeyens	2006	Belgium	Mixed-Longitudinal	Football	5 years	no	167.5	8.8	53.4	9.6	Σ5 skinfolds	36.9	11				no									4.1	0.2									Vertical jump	40.1	4.5	Broad jump	193.4
1255	LMT	U16			Elite	35	Male	A multidisciplinary selection model for youth soccer: the Ghent Youth Soccer Project	Vaeyens	2006	Belgium	Mixed-Longitudinal	Football	5 years	no	171.7	7.4	57.9	8.2	Σ5 skinfolds	34.6	8.1				no									3.9	0.2									Vertical jump	44.7	5	Broad jump	201.5
1255	LMT	U13			Sub-elite	25	Male	A multidisciplinary selection model for youth soccer: the Ghent Youth Soccer Project	Vaeyens	2006	Belgium	Mixed-Longitudinal	Football	5 years	no	151.5	5.8	40.8	4.8	Σ5 skinfolds	39.6	12.8				no									4.5	0.2									Vertical jump	32.6	5.2	Broad jump	169.5
1255	LMT	U14			Sub-elite	38	Male	A multidisciplinary selection model for youth soccer: the Ghent Youth Soccer Project	Vaeyens	2006	Belgium	Mixed-Longitudinal	Football	5 years	no	161.3	7.7	48	7.8	Σ5 skinfolds	38.5	15.9				no									4.3	0.2									Vertical jump	37	4.4	Broad jump	180.1
1255	LMT	U15			Sub-elite	25	Male	A multidisciplinary selection model for youth soccer: the Ghent Youth Soccer Project	Vaeyens	2006	Belgium	Mixed-Longitudinal	Football	5 years	no	167.9	7.5	52.9	8.5	Σ5 skinfolds	37	12.1				no									4.2	0.2									Vertical jump	40.3	4.9	Broad jump	191.1
1255	LMT	U16			Sub-elite	13	Male	A multidisciplinary selection model for youth soccer: the Ghent Youth Soccer Project	Vaeyens	2006	Belgium	Mixed-Longitudinal	Football	5 years	no	174	8.3	60.6	9.8	Σ5 skinfolds	39	11.7				no									4	0.2									Vertical jump	45	5.8	Broad jump	200.8
1255	LMT	U13			Non-elite	29	Male	A multidisciplinary selection model for youth soccer: the Ghent Youth Soccer Project	Vaeyens	2006	Belgium	Mixed-Longitudinal	Football	5 years	no	153.5	7.6	42.3	8.7	Σ5 skinfolds	38.8	15.9				no									4.7	0.2									Vertical jump	30.8	4.4	Broad jump	161.7
1255	LMT	U14			Non-elite	41	Male	A multidisciplinary selection model for youth soccer: the Ghent Youth Soccer Project	Vaeyens	2006	Belgium	Mixed-Longitudinal	Football	5 years	no	160.5	8.4	46.7	8.8	Σ5 skinfolds	44.4	19.3				no									4.5	0.3									Vertical jump	34.4	5.5	Broad jump	171.7
1255	LMT	U15			Non-elite	33	Male	A multidisciplinary selection model for youth soccer: the Ghent Youth Soccer Project	Vaeyens	2006	Belgium	Mixed-Longitudinal	Football	5 years	no	168.4	9.2	54.5	10.6	Σ5 skinfolds	46.6	21.8				no									4.4	0.3									Vertical jump	35.6	5.9	Broad jump	179.8
1255	LMT	U16			Non-elite	18	Male	A multidisciplinary selection model for youth soccer: the Ghent Youth Soccer Project	Vaeyens	2006	Belgium	Mixed-Longitudinal	Football	5 years	no	175.1	7.9	60.5	9.4	Σ5 skinfolds	37.8	12				no									4	0.2									Vertical jump	41.1	6.4	Broad jump	194.4
1270	LMT	U17a			Academy	15	Male	Do physical qualities influence the attainment of professional status within elite 16-19 year old rugby league players?	Till	2015	England	Longitudinal	Rugby	5 years	no	179.8	4.6	84.7	11.4	Σ4 skinfolds	42.3	17.9				no					1.8	0.06	3.1	0.06											CMJ	48.1	6.2
1270	LMT	U18a			Academy	15	Male	Do physical qualities influence the attainment of professional status within elite 16-19 year old rugby league players?	Till	2015	England	Longitudinal	Rugby	5 years	no	180.9	4.5	86.6	11.6	Σ4 skinfolds	37.6	15.6				no					1.8	0.04	3.09	0.09											CMJ	51.6	6.1
1270	LMT	U19a			Academy	15	Male	Do physical qualities influence the attainment of professional status within elite 16-19 year old rugby league players?	Till	2015	England	Longitudinal	Rugby	5 years	no	181.6	4.7	87.6	11.2	Σ4 skinfolds	35.9	14.1				no					1.8	0.05	3.09	0.08											CMJ	52.1	5.6
1270	LMT	U17p			Professional	10	Male	Do physical qualities influence the attainment of professional status within elite 16-19 year old rugby league players?	Till	2015	England	Longitudinal	Rugby	5 years	no	181.3	1.8	84.3	4.8	Σ4 skinfolds	34.1	6.3				no					1.79	0.04	3.08	0.09											CMJ	49.5	5.5
1270	LMT	U18p			Professional	10	Male	Do physical qualities influence the attainment of professional status within elite 16-19 year old rugby league players?	Till	2015	England	Longitudinal	Rugby	5 years	no	182.8	1.8	90.5	2.1	Σ4 skinfolds	37.7	6.7				no					1.78	0.06	3.08	0.1											CMJ	52.1	5.5
1270	LMT	U19p			Professional	10	Male	Do physical qualities influence the attainment of professional status within elite 16-19 year old rugby league players?	Till	2015	England	Longitudinal	Rugby	5 years	no	183.6	2.3	92.5	2.3	Σ4 skinfolds	36.4	7.5				no					1.79	0.07	3.08	0.12											CMJ	54.6	4.4
1271	LMT	U14 pre			Professional academy	31	Male	Seasonal changes in anthropometric and physical characteristics within English academy rugby league players	Till	2014	England	Mixed-Longitudinal	Rugby	3 years	no			55	12.3	Σ4 skinfolds	32.1	8.6				no					1.94	0.1	3.37	0.17											CMJ	38.9	6.4
1271	LMT	U16 pre			Professional academy	75	Male	Seasonal changes in anthropometric and physical characteristics within English academy rugby league players	Till	2014	England	Mixed-Longitudinal	Rugby	3 years	no			70.9	11.1	Σ4 skinfolds	38.2	16.6				no					1.83	0.07	3.16	0.12											CMJ	44.2	5.7
1271	LMT	U18 pre			Professional academy	64	Male	Seasonal changes in anthropometric and physical characteristics within English academy rugby league players	Till	2014	England	Mixed-Longitudinal	Rugby	3 years	no			84.1	10.8	Σ4 skinfolds	41.9	17.6				no					1.82	0.06	3.14	0.1											CMJ	48.1	5.6
1271	LMT	U20 pre			Professional academy	25	Male	Seasonal changes in anthropometric and physical characteristics within English academy rugby league players	Till	2014	England	Mixed-Longitudinal	Rugby	3 years	no			90.3	10.6	Σ4 skinfolds	41.7	12.1				no					1.83	0.09	3.15	0.21											CMJ	50.7	7.1
1272	LMT	U16	15.72	0.24	Annual change	35	Male	Longitudinal development of anthropometric and physical characteristics within academy rugby league players	Till	2015	England	Mixed-Longitudinal	Rugby	6 years	no	176.7	5.5	76.4	8.4	Σ4 skinfolds	35	10.9				no					1.81	0.07	3.12	0.11											CMJ	45.8	5.5
1272	LMT	U17	16.72	0.24	Annual change	35	Male	Longitudinal development of anthropometric and physical characteristics within academy rugby league players	Till	2015	England	Mixed-Longitudinal	Rugby	6 years	no	178	5.5	81.3	8.3	Σ4 skinfolds	35.5	111.2				no					1.81	0.06	3.12	0.1											CMJ	50.1	5.7
1272	LMT	U17	16.74	0.23	Annual change	44	Male	Longitudinal development of anthropometric and physical characteristics within academy rugby league players	Till	2015	England	Mixed-Longitudinal	Rugby	6 years	no	178.7	5.5	81.8	9.3	Σ4 skinfolds	37	13.2				no					1.8	0.06	3.11	0.09											CMJ	48.7	2.8
1272	LMT	U18	17.74	0.23	Annual change	44	Male	Longitudinal development of anthropometric and physical characteristics within academy rugby league players	Till	2015	England	Mixed-Longitudinal	Rugby	6 years	no	179.9	5.5	84.7	9.5	Σ4 skinfolds	36.2	11.1				no					1.79	0.08	3.09	0.1											CMJ	51.6	5.9
1272	LMT	U18	17.69	0.26	Annual change	34	Male	Longitudinal development of anthropometric and physical characteristics within academy rugby league players	Till	2015	England	Mixed-Longitudinal	Rugby	6 years	no	180.9	5.18	87.3	10.4	Σ4 skinfolds	38.1	13				no					1.8	0.06	3.09	0.11											CMJ	51.2	5.5
1272	LMT	U19	18.69	0.26	Annual change	34	Male	Longitudinal development of anthropometric and physical characteristics within academy rugby league players	Till	2015	England	Mixed-Longitudinal	Rugby	6 years	no	181.7	5.31	89	10.38	Σ4 skinfolds	38.1	13.2				no					1.8	0.07	3.09	0.12											CMJ	53.1	5.2
1272	LMT	U19	18.72	0.2	Annual change	16	Male	Longitudinal development of anthropometric and physical characteristics within academy rugby league players	Till	2015	England	Mixed-Longitudinal	Rugby	6 years	no	180.8	4.78	88.4	9.14	Σ4 skinfolds	37.6	10.3				no					1.81	0.08	3.09	0.13											CMJ	50.3	4.1
1272	LMT	U20	19.72	0.2	Annual change	16	Male	Longitudinal development of anthropometric and physical characteristics within academy rugby league players	Till	2015	England	Mixed-Longitudinal	Rugby	6 years	no	181.3	4.72	89	8.3	Σ4 skinfolds	34.6	9.2				no					1.79	0.06	3.07	10											CMJ	53.2	5.5
1272	LMT	U16			4 consecutive years	15	Male	Longitudinal development of anthropometric and physical characteristics within academy rugby league players	Till	2015	England	Longitudinal	Rugby	4 years	no	177.4	2.7	77.9	9.8	Σ4 skinfolds	37.9	12.9				no					1.82	0.07	3.12	0.12											CMJ	44.1	3.8
1272	LMT	U17			4 consecutive years	15	Male	Longitudinal development of anthropometric and physical characteristics within academy rugby league players	Till	2015	England	Longitudinal	Rugby	4 years	no	178.8	2.9	84.8	10.1	Σ4 skinfolds	41.4	14				no					1.81	0.05	3.11	0.09											CMJ	47.8	5.6
1272	LMT	U18			4 consecutive years	15	Male	Longitudinal development of anthropometric and physical characteristics within academy rugby league players	Till	2015	England	Longitudinal	Rugby	4 years	no	179.7	2.7	86.6	9.1	Σ4 skinfolds	38.3	11.2				no					1.81	0.05	3.1	0.11											CMJ	51.3	6
1272	LMT	U19			4 consecutive years	15	Male	Longitudinal development of anthropometric and physical characteristics within academy rugby league players	Till	2015	England	Longitudinal	Rugby	4 years	no	180.2	2.7	88	9.4	Σ4 skinfolds	36.4	10.4				no					1.8	0.05	3.08	0.09											CMJ	52.1	5.3
1273	LMT	-2.5	12.48	0.38		6	Male	Monitoring anthropometry and fitness using maturity groups within youth rugby league	Till	2015	England	Mixed-Longitudinal	Rugby	5 years	no	147.1	5.2	37.5	2.5	Σ4 skinfolds	24.8	3.8				yes	APHV	years	14.72	0.43	1.98	0.07	3.46	0.08											CMJ	35.4	4.2
1273	LMT	-1.5	13.3	0.68		19	Male	Monitoring anthropometry and fitness using maturity groups within youth rugby league	Till	2015	England	Mixed-Longitudinal	Rugby	5 years	no	154.6	6.7	45.9	4.7	Σ4 skinfolds	29	4.4				yes	APHV	years	14.55	0.72	1.96	0.06	3.44	0.11											CMJ	39.1	4.2
1273	LMT	-0.5	13.92	0.86		30	Male	Monitoring anthropometry and fitness using maturity groups within youth rugby league	Till	2015	England	Mixed-Longitudinal	Rugby	5 years	no	164.7	6	54.7	6.4	Σ4 skinfolds	27.6	4.6				yes	APHV	years	14.23	0.81	1.89	0.09	3.28	0.15											CMJ	41.1	5.8
1273	LMT	0.5	14.61	0.71		55	Male	Monitoring anthropometry and fitness using maturity groups within youth rugby league	Till	2015	England	Mixed-Longitudinal	Rugby	5 years	no	171.8	4.6	65.8	6.2	Σ4 skinfolds	31.9	8.6				yes	APHV	years	13.99	0.62	1.87	0.1	3.22	0.17											CMJ	43.6	5.2
1273	LMT	1.5	15.22	0.58		67	Male	Monitoring anthropometry and fitness using maturity groups within youth rugby league	Till	2015	England	Mixed-Longitudinal	Rugby	5 years	no	176.5	4.7	74.3	8.1	Σ4 skinfolds	38.9	13.9				yes	APHV	years	13.76	0.49	1.84	0.08	3.17	0.13											CMJ	43.4	6.4
1273	LMT	2.5	15.63	0.44		29	Male	Monitoring anthropometry and fitness using maturity groups within youth rugby league	Till	2015	England	Mixed-Longitudinal	Rugby	5 years	no	180.5	5.5	83.2	10	Σ4 skinfolds	47.1	16.6				yes	APHV	years	13.38	0.39	1.84	0.07	3.15	0.11											CMJ	42.8	4.9
1274	LMT	U13	13.15			1	Male	AN INDIVIDUALIZED longitudinalAPPROACH TO MONITORING THE DYNAMICS OF GROWTH AND FITNESS DEVELOPMENT IN ADOLESCENT ATHLETES	Till	2013	England	Longitudinal	Rugby	3 years	no	159.4		53.8		Σ4 skinfolds	31.7					yes	APHV	years	14.1		2.05		3.52		4.92				60 m	9.22
1274	LMT	U14	14.15			1	Male	AN INDIVIDUALIZED longitudinalAPPROACH TO MONITORING THE DYNAMICS OF GROWTH AND FITNESS DEVELOPMENT IN ADOLESCENT ATHLETES	Till	2013	England	Longitudinal	Rugby	3 years	no	168.4		66.6		Σ4 skinfolds	47.9					yes	APHV	years	13.8		1.86		3.24		4.56				60 m	8.61
1274	LMT	U15	15.15			1	Male	AN INDIVIDUALIZED longitudinalAPPROACH TO MONITORING THE DYNAMICS OF GROWTH AND FITNESS DEVELOPMENT IN ADOLESCENT ATHLETES	Till	2013	England	Longitudinal	Rugby	3 years	no	174		74.1		Σ4 skinfolds	48.9					yes	APHV	years	14		1.88		3.14		4.34				60 m	7.85
1274	LMT	U13	13.62			1	Male	AN INDIVIDUALIZED longitudinalAPPROACH TO MONITORING THE DYNAMICS OF GROWTH AND FITNESS DEVELOPMENT IN ADOLESCENT ATHLETES	Till	2013	England	Longitudinal	Rugby	3 years	no	166.5		57.6		Σ4 skinfolds	28.2					yes	APHV	years	13.8		1.85		3.29		4.62				60 m	8.72
1274	LMT	U14	14.62			1	Male	AN INDIVIDUALIZED longitudinalAPPROACH TO MONITORING THE DYNAMICS OF GROWTH AND FITNESS DEVELOPMENT IN ADOLESCENT ATHLETES	Till	2013	England	Longitudinal	Rugby	3 years	no	175.4		67.4		Σ4 skinfolds	28					yes	APHV	years	13.9		1.81		3.18		4.4				60 m	8.17
1274	LMT	U15	15.62			1	Male	AN INDIVIDUALIZED longitudinalAPPROACH TO MONITORING THE DYNAMICS OF GROWTH AND FITNESS DEVELOPMENT IN ADOLESCENT ATHLETES	Till	2013	England	Longitudinal	Rugby	3 years	no	179.5		76.4		Σ4 skinfolds	34					yes	APHV	years	13.7		1.82		3.1		4.23				60 m	7.84
1274	LMT	U13	13.72			1	Male	AN INDIVIDUALIZED longitudinalAPPROACH TO MONITORING THE DYNAMICS OF GROWTH AND FITNESS DEVELOPMENT IN ADOLESCENT ATHLETES	Till	2013	England	Longitudinal	Rugby	3 years	no	171		74.9		Σ4 skinfolds	55.5					yes	APHV	years	13.2		1.95		3.36		4.62				60 m	8.67
1274	LMT	U14	14.72			1	Male	AN INDIVIDUALIZED longitudinalAPPROACH TO MONITORING THE DYNAMICS OF GROWTH AND FITNESS DEVELOPMENT IN ADOLESCENT ATHLETES	Till	2013	England	Longitudinal	Rugby	3 years	no	173.5		90.3		Σ4 skinfolds	73.8					yes	APHV	years	13.1		1.89		3.27		4.57				60 m	8.42
1274	LMT	U15	15.72			1	Male	AN INDIVIDUALIZED longitudinalAPPROACH TO MONITORING THE DYNAMICS OF GROWTH AND FITNESS DEVELOPMENT IN ADOLESCENT ATHLETES	Till	2013	England	Longitudinal	Rugby	3 years	no	174.4		94.8		Σ4 skinfolds	78.8					yes	APHV	years	13.3		1.94		3.31		4.61				60 m	8.61
1275	LMT	U 13	13.56	0.27	Amateur	50	Male	The influence of age, playing position, anthropometry and fitness on career attainment outcomes in rugby league	Till	2015	England	Cross-sectional	Rugby	n/a	no	169	7.5	61.2	11.6	Σ4 skinfolds	36.9	17				yes	APHV	years	13.5	0.58	1.92	0.13	3.37	0.21	4.78	0.28			60 m	9.07	0.6				CMJ	41.4	4.8
1275	LMT	U 13	13.63	0.23	Academy	32	Male	The influence of age, playing position, anthropometry and fitness on career attainment outcomes in rugby league	Till	2015	England	Cross-sectional	Rugby	n/a	no	170.5	5.9	61.5	7.7	Σ4 skinfolds	33.3	13.2				yes	APHV	years	13.44	0.58	1.88	0.09	3.29	0.14	4.66	0.2			60 m	8.74	0.44				CMJ	40.9	6.2
1275	LMT	U 13	13.57	0.34	Professional	13	Male	The influence of age, playing position, anthropometry and fitness on career attainment outcomes in rugby league	Till	2015	England	Cross-sectional	Rugby	n/a	no	166.8	10.4	57.2	12.2	Σ4 skinfolds	32	6.8				yes	APHV	years	13.79	0.82	1.87	0.08	3.32	0.14	4.7	0.19			60 m	8.84	0.36				CMJ	42.8	7.9
1275	LMT	U14	14.58	0.27	Amateur	92	Male	The influence of age, playing position, anthropometry and fitness on career attainment outcomes in rugby league	Till	2015	England	Cross-sectional	Rugby	n/a	no	174.9	6.2	71.1	11.8	Σ4 skinfolds	41.2	18.7				yes	APHV	years	13.52	0.48	1.93	0.1	3.32	0.15	4.63	0.23			60 m	8.61	0.48				CMJ	39	4.8
1275	LMT	U14	14.58	0.27	Academy	85	Male	The influence of age, playing position, anthropometry and fitness on career attainment outcomes in rugby league	Till	2015	England	Cross-sectional	Rugby	n/a	no	174.8	6.3	70	10.7	Σ4 skinfolds	37.4	13.8				yes	APHV	years	13.58	0.56	1.9	0.1	3.28	0.15	4.58	0.2			60 m	8.49	0.44				CMJ	40.5	5.1
1275	LMT	U14	14.46	0.32	Professional	18	Male	The influence of age, playing position, anthropometry and fitness on career attainment outcomes in rugby league	Till	2015	England	Cross-sectional	Rugby	n/a	no	171.9	9	61.7	9.2	Σ4 skinfolds	28.5	9.2				yes	APHV	years	13.97	0.77	1.86	0.09	3.24	0.13	4.52	0.17			60 m	8.39	0.37				CMJ	39.6	6.6
1275	LMT	U15	15.59	0.25	Amateur	107	Male	The influence of age, playing position, anthropometry and fitness on career attainment outcomes in rugby league	Till	2015	England	Cross-sectional	Rugby	n/a	no	177.1	6.4	76.1	12.4	Σ4 skinfolds	43.5	17				yes	APHV	years	13.72	0.57	1.87	0.16	3.21	0.19	4.47	0.24			60 m	8.28	0.42				CMJ	38.8	4.8
1275	LMT	U15	15.57	0.29	Academy	144	Male	The influence of age, playing position, anthropometry and fitness on career attainment outcomes in rugby league	Till	2015	England	Cross-sectional	Rugby	n/a	no	177.7	6.3	75.3	10.4	Σ4 skinfolds	40.4	16.4				yes	APHV	years	13.74	0.56	1.87	0.15	3.2	0.18	4.46	0.24			60 m	8.23	0.41				CMJ	39.6	5.5
1275	LMT	U15	15.54	0.3	Professional	39	Male	The influence of age, playing position, anthropometry and fitness on career attainment outcomes in rugby league	Till	2015	England	Cross-sectional	Rugby	n/a	no	179.5	5.8	76.2	8.5	Σ4 skinfolds	37.3	10.8				yes	APHV	years	13.65	0.54	1.82	0.14	3.14	0.15	4.38	0.17			60 m	8.1	0.3				CMJ	41.3	7.1
1387	LMT	U13	12-13 y		Sub elite	63	Male	YO-YO INTERMITTENT RECOVERY TEST PERFORMANCE IN SUBELITE GAELIC FOOTBALL PLAYERS FROM UNDER THIRTEEN TO SENIOR AGE GROUPS	Roe	2016	Ireland	Cross-sectional	Gaelic football	n/a	no	145.1	3.4	48.4	10.2							no
1387	LMT	U14	13-14 y		Sub elite	41	Male	YO-YO INTERMITTENT RECOVERY TEST PERFORMANCE IN SUBELITE GAELIC FOOTBALL PLAYERS FROM UNDER THIRTEEN TO SENIOR AGE GROUPS	Roe	2016	Ireland	Cross-sectional	Gaelic football	n/a	no	155.1	8.4	52.4	10.2							no
1387	LMT	U15	14-15 y		Sub elite	62	Male	YO-YO INTERMITTENT RECOVERY TEST PERFORMANCE IN SUBELITE GAELIC FOOTBALL PLAYERS FROM UNDER THIRTEEN TO SENIOR AGE GROUPS	Roe	2016	Ireland	Cross-sectional	Gaelic football	n/a	no	162.5	7.7	61.9	10.5							no
1387	LMT	U16	16-17 y		Sub elite	53	Male	YO-YO INTERMITTENT RECOVERY TEST PERFORMANCE IN SUBELITE GAELIC FOOTBALL PLAYERS FROM UNDER THIRTEEN TO SENIOR AGE GROUPS	Roe	2016	Ireland	Cross-sectional	Gaelic football	n/a	no	174.5	8.7	70.9	9.5							no
1387	LMT	Minor	17-19 y		Sub elite	52	Male	YO-YO INTERMITTENT RECOVERY TEST PERFORMANCE IN SUBELITE GAELIC FOOTBALL PLAYERS FROM UNDER THIRTEEN TO SENIOR AGE GROUPS	Roe	2016	Ireland	Cross-sectional	Gaelic football	n/a	no	180.1	4.6	76.3	7.6							no
1400	LMT	U11	11.2	0.6	Elite	58	Male	Hopping and Landing Performance in Male Youth Soccer Players: Effects of Age and Maturation	Read	2017	England	Cross-sectional	Soccer	n/a	no	144	6.7	37.8	5.8							no	YPHV	years	-2.6	0.5															Horizontal jump (right)	1.27635	0.216524	KUN HØYRE
1400	LMT	U12	12.1	0.6	Elite	45	Male	Hopping and Landing Performance in Male Youth Soccer Players: Effects of Age and Maturation	Read	2017	England	Cross-sectional	Soccer	n/a	no	149.2	5.9	40.3	5.7							no	YPHV	years	-2	0.6															Horizontal jump (right)	1.32764	0.222222
1400	LMT	U13	12.87	0.6	Elite	56	Male	Hopping and Landing Performance in Male Youth Soccer Players: Effects of Age and Maturation	Read	2017	England	Cross-sectional	Soccer	n/a	no	155.8	9.1	44.7	8.8							no	YPHV	years	-1.2	0.7															Horizontal jump (right)	1.27635	0.131054
1400	LMT	U14	14	0.5	Elite	74	Male	Hopping and Landing Performance in Male Youth Soccer Players: Effects of Age and Maturation	Read	2017	England	Cross-sectional	Soccer	n/a	no	162.8	9.4	50.2	9.2							no	YPHV	years	-0.1	0.9															Horizontal jump (right)	1.40171	0.159544
1400	LMT	U15	15.3	0.6	Elite	64	Male	Hopping and Landing Performance in Male Youth Soccer Players: Effects of Age and Maturation	Read	2017	England	Cross-sectional	Soccer	n/a	no	172.2	7.6	60.97	8.4							yes	YPHV	years	1	0.6															Horizontal jump (right)	1.49858	0.176638
1400	LMT	U16	16.1	0.6	Elite	60	Male	Hopping and Landing Performance in Male Youth Soccer Players: Effects of Age and Maturation	Read	2017	England	Cross-sectional	Soccer	n/a	no	175.8	7	65.3	8.1							yes	YPHV	years	1.8	0.6															Horizontal jump (right)	1.64672	0.188034
1400	LMT	U18	17.5	0.8	Elite	43	Male	Hopping and Landing Performance in Male Youth Soccer Players: Effects of Age and Maturation	Read	2017	England	Cross-sectional	Soccer	n/a	no	178.9	5.9	72	6.5							yes	YPHV	years	2.9	0.7															Horizontal jump (right)	1.77778	0.182336
1400	LMT	Pre-PHV	11.9	1.1	Elite	135	Male	Hopping and Landing Performance in Male Youth Soccer Players: Effects of Age and Maturation	Read	2017	England	Cross-sectional	Soccer	n/a	no	148.2	7.5	39.7	6.4							no	YPHV	years	-2.2	0.6															Horizontal jump (right)	1.31054	0.0911681
1400	LMT	Circa-PHV	14.4	0.9	Elite	83	Male	Hopping and Landing Performance in Male Youth Soccer Players: Effects of Age and Maturation	Read	2017	England	Cross-sectional	Soccer	n/a	no	164.8	7.6	51.8	6.7							no	YPHV	years	0	0.3															Horizontal jump (right)	1.39031	0.182336
1400	LMT	Post-PHV	16.1	1.1	Elite	129	Male	Hopping and Landing Performance in Male Youth Soccer Players: Effects of Age and Maturation	Read	2017	England	Cross-sectional	Soccer	n/a	no	176.6	6.7	66.8	8							yes	YPHV	years	2	0.8															Horizontal jump (right)	1.64672	0.205128
1423	LMT	U14			Elite	18	Male	Hand grip strength and anthropometric characteristics in Italian female national basketball teams	Pizzigalli	2016	Italy	Cross-sectional	Basketball	n/a	no	174.1	5.4	63.7	10.1							no
1423	LMT	U15			Elite	16	Male	Hand grip strength and anthropometric characteristics in Italian female national basketball teams	Pizzigalli	2016	Italy	Cross-sectional	Basketball	n/a	no	173.6	5.9	66.1	9.3							no
1423	LMT	U16			Elite	16	Male	Hand grip strength and anthropometric characteristics in Italian female national basketball teams	Pizzigalli	2016	Italy	Cross-sectional	Basketball	n/a	no	180.4	7.2	72.5	8.1							no
1423	LMT	U17			Elite	13	Male	Hand grip strength and anthropometric characteristics in Italian female national basketball teams	Pizzigalli	2016	Italy	Cross-sectional	Basketball	n/a	no	178.9	7.1	71.9	9.7							no
1423	LMT	U18			Elite	16	Male	Hand grip strength and anthropometric characteristics in Italian female national basketball teams	Pizzigalli	2016	Italy	Cross-sectional	Basketball	n/a	no	178.5	6.7	71.1	8.3							no
1423	LMT	U20			Elite	11	Male	Hand grip strength and anthropometric characteristics in Italian female national basketball teams	Pizzigalli	2016	Italy	Cross-sectional	Basketball	n/a	no	177.1	8.3	68.1	8.5							no
1426	LMT							The relationship between peak height velocity and physical performance in youth soccer players	Philippaerts	2005	Belgium	Mixed-Longitudinal	Football		no											no
1433	LMT	Giovanissimi	13.5	0.51		22	Male	RELATIONSHIP AMONG REPEATED SPRINT ABILITY, CHRONOLOGICAL AGE, AND PUBERTY IN YOUNG SOCCER PLAYERS	Perroni	2018	Italy	Cross-sectional	Football	n/a	no	164	10	52.97	10.57							no
1433	LMT	Allievi	15.5	0.51		22	Male	RELATIONSHIP AMONG REPEATED SPRINT ABILITY, CHRONOLOGICAL AGE, AND PUBERTY IN YOUNG SOCCER PLAYERS	Perroni	2018	Italy	Cross-sectional	Football	n/a	no	172	7	60.84	8.07							no
1433	LMT	Juniores	17.64	0.5		11	Male	RELATIONSHIP AMONG REPEATED SPRINT ABILITY, CHRONOLOGICAL AGE, AND PUBERTY IN YOUNG SOCCER PLAYERS	Perroni	2018	Italy	Cross-sectional	Football	n/a	no	175	5.6	65.27	6.66							no
1456	LMT		12		School rugby	54	Male	Variation in physical development in schoolboy rugby players: can maturity testing reduce mismatch?	Nutton	2012	Scottland	Cross-sectional	Rugby	n/a	no	155	7.6	48	9.2							no
1456	LMT		13		School rugby	66	Male	Variation in physical development in schoolboy rugby players: can maturity testing reduce mismatch?	Nutton	2012	Scottland	Cross-sectional	Rugby	n/a	no	163	7.8	54	10.8							no
1456	LMT		14		School rugby	63	Male	Variation in physical development in schoolboy rugby players: can maturity testing reduce mismatch?	Nutton	2012	Scottland	Cross-sectional	Rugby	n/a	no	170	7.5	61	9.8							no
1456	LMT		15		School rugby	65	Male	Variation in physical development in schoolboy rugby players: can maturity testing reduce mismatch?	Nutton	2012	Scottland	Cross-sectional	Rugby	n/a	no	175	7	68	11.4							no
1456	LMT		16		School rugby	55	Male	Variation in physical development in schoolboy rugby players: can maturity testing reduce mismatch?	Nutton	2012	Scottland	Cross-sectional	Rugby	n/a	no	179	7.5	72	10.2							no
1456	LMT		17		School rugby	62	Male	Variation in physical development in schoolboy rugby players: can maturity testing reduce mismatch?	Nutton	2012	Scottland	Cross-sectional	Rugby	n/a	no	180	6.2	76	12.8							no
1456	LMT		18		School rugby	17	Male	Variation in physical development in schoolboy rugby players: can maturity testing reduce mismatch?	Nutton	2012	Scottland	Cross-sectional	Rugby	n/a	no	182	8.1	84	14.9							no
1474	LMT		14.1	1.1		14	Female	longitudinalChanges in Hip Strength and Range of Motion in Female Youth Soccer Players: Implications for ACL Injury, A Pilot Study	Nguyen	2017	USA	Longitudinal	Football	2 years	no	165.8	5.3	57.5	9.9							no
1474	LMT		15.1			14	Female	longitudinalChanges in Hip Strength and Range of Motion in Female Youth Soccer Players: Implications for ACL Injury, A Pilot Study	Nguyen	2017	USA	Longitudinal	Football	2 years	no											no
1474	LMT		16.1			14	Female	longitudinalChanges in Hip Strength and Range of Motion in Female Youth Soccer Players: Implications for ACL Injury, A Pilot Study	Nguyen	2017	USA	Longitudinal	Football	2 years	no											no
1480	LMT		12		Professional academy	82	Male	EFFECT OF MATURATION ON THE RELATIONSHIP BETWEEN PHYSICAL PERFORMANCE AND BODY SIZE	Nedeljkoic	2007	Serbia	Cross-sectional	Football	n/a	no	152.8	5.9	40	6.2				Body fat %	19.2	4.9	no																			CMJ	25.5	3.4	Broad jump	178
1480	LMT		13		Professional academy	86	Male	EFFECT OF MATURATION ON THE RELATIONSHIP BETWEEN PHYSICAL PERFORMANCE AND BODY SIZE	Nedeljkoic	2007	Serbia	Cross-sectional	Football	n/a	no	159.9	8.7	45.1	7.3				Body fat %	16.4	3.8	no																			CMJ	28.1	3.6	Broad jump	192
1480	LMT		14		Professional academy	81	Male	EFFECT OF MATURATION ON THE RELATIONSHIP BETWEEN PHYSICAL PERFORMANCE AND BODY SIZE	Nedeljkoic	2007	Serbia	Cross-sectional	Football	n/a	no	169	8.2	54.1	8				Body fat %	12.3	2.5	no																			CMJ	31	4	Broad jump	209
1480	LMT		15		Professional academy	88	Male	EFFECT OF MATURATION ON THE RELATIONSHIP BETWEEN PHYSICAL PERFORMANCE AND BODY SIZE	Nedeljkoic	2007	Serbia	Cross-sectional	Football	n/a	no	174.7	6.7	60.1	7.7				Body fat %	12	2	no																			CMJ	33.5	5.2	Broad jump	222
1480	LMT		16		Professional academy	75	Male	EFFECT OF MATURATION ON THE RELATIONSHIP BETWEEN PHYSICAL PERFORMANCE AND BODY SIZE	Nedeljkoic	2007	Serbia	Cross-sectional	Football	n/a	no	179.2	6.5	66.5	7.3				Body fat %	12.1	1.8	no																			CMJ	34.6	4.4	Broad jump	230
1480	LMT		17		Professional academy	66	Male	EFFECT OF MATURATION ON THE RELATIONSHIP BETWEEN PHYSICAL PERFORMANCE AND BODY SIZE	Nedeljkoic	2007	Serbia	Cross-sectional	Football	n/a	no	179.9	6.3	69.5	6.5				Body fat %	11.6	1.7	no																			CMJ	37.7	3.9	Broad jump	241
1517	LMT		12		National league	293	Male	DEVELOPMENT OF ANTHROPOMETRIC AND PHYSICAL PERFORMANCE PROFILES OF YOUNG ELITE MALE SOCCER PLAYERS: A longitudinalSTUDY	Mirkov	2010	Serbia	Longitudinal	Football	3 years	no	154.605	9.8577	42.0608	8.45443	Σ5 skinfolds	40.063	13.9547				no																			CMJ	25.7022	3.19613	Broad jump	176.844
1517	LMT		13					DEVELOPMENT OF ANTHROPOMETRIC AND PHYSICAL PERFORMANCE PROFILES OF YOUNG ELITE MALE SOCCER PLAYERS: A longitudinalSTUDY	Mirkov	2010	Serbia	Longitudinal	Football	3 years	no	161.824	8.92626	46.4861	10.5882	Σ5 skinfolds	39.7796	12.7787				no																			CMJ	28.7288	2.7845	Broad jump	192.814
1517	LMT		14					DEVELOPMENT OF ANTHROPOMETRIC AND PHYSICAL PERFORMANCE PROFILES OF YOUNG ELITE MALE SOCCER PLAYERS: A longitudinalSTUDY	Mirkov	2010	Serbia	Longitudinal	Football	3 years	no	169.897	9.8577	55.9974	10.8983	Σ5 skinfolds	40.7431	11.838				no																			CMJ	29.7942	3.19613	Broad jump	207.757
1525	LMT		13.1	0.5	Elite	10	Male	Muscle Fiber Characteristics, Satellite Cells and Soccer Performance in Young Athletes	Metaxas	2014	Greece	Cross-sectional	Football	n/a	no	173	6	63.2	11				Body fat %	12.3	4.1	no
1525	LMT		15.2	0.6	Elite	9	Male	Muscle Fiber Characteristics, Satellite Cells and Soccer Performance in Young Athletes	Metaxas	2014	Greece	Cross-sectional	Football	n/a	no	174	5	66.5	5.9				Body fat %	13.1	3.2	no
1553	LMT	U13	12-12,9		First league croatia	17	Male	DISCRIMINATIVE ABILITY OF THE YO-YO INTERMITTENT RECOVERY TEST (LEVEL 1) IN PROSPECTIVE YOUNG SOCCER PLAYERS	Markovic	2011	Croatia	Cross-sectional	Football	n/a	no	149.2	5.5	37.1	4.3							no
1553	LMT	U14	13-13,9		First league croatia	16	Male	DISCRIMINATIVE ABILITY OF THE YO-YO INTERMITTENT RECOVERY TEST (LEVEL 1) IN PROSPECTIVE YOUNG SOCCER PLAYERS	Markovic	2011	Croatia	Cross-sectional	Football	n/a	no	155.5	4.1	40.6	3.7							no
1553	LMT	U15	14-14,9		First league croatia	21	Male	DISCRIMINATIVE ABILITY OF THE YO-YO INTERMITTENT RECOVERY TEST (LEVEL 1) IN PROSPECTIVE YOUNG SOCCER PLAYERS	Markovic	2011	Croatia	Cross-sectional	Football	n/a	no	160.9	9	48.7	9.2							no
1553	LMT	U16	15-15,9		First league croatia	14	Male	DISCRIMINATIVE ABILITY OF THE YO-YO INTERMITTENT RECOVERY TEST (LEVEL 1) IN PROSPECTIVE YOUNG SOCCER PLAYERS	Markovic	2011	Croatia	Cross-sectional	Football	n/a	no	171.7	9.6	59.2	10.3							no
1553	LMT	U17	16-16,9		First league croatia	20	Male	DISCRIMINATIVE ABILITY OF THE YO-YO INTERMITTENT RECOVERY TEST (LEVEL 1) IN PROSPECTIVE YOUNG SOCCER PLAYERS	Markovic	2011	Croatia	Cross-sectional	Football	n/a	no	178.7	7.6	67.6	7.8							no
1553	LMT	U18	17-17,9		First league croatia	14	Male	DISCRIMINATIVE ABILITY OF THE YO-YO INTERMITTENT RECOVERY TEST (LEVEL 1) IN PROSPECTIVE YOUNG SOCCER PLAYERS	Markovic	2011	Croatia	Cross-sectional	Football	n/a	no	179.7	5.8	67.7	8.2							no
1553	LMT	U19	18-18,9		First league croatia	15	Male	DISCRIMINATIVE ABILITY OF THE YO-YO INTERMITTENT RECOVERY TEST (LEVEL 1) IN PROSPECTIVE YOUNG SOCCER PLAYERS	Markovic	2011	Croatia	Cross-sectional	Football	n/a	no	183.2	6.8	72.2	5.9							no
1568	LMT		12		n/a	11	Male	Aerobic capacity of competitive ice hockey players 10-15 years old	Maingourd	1994	France	Longitudinal	Ice-hockey	6 years	no	148	0.07	39.3	8							no
1597	LMT		13		n/a	72	Male	DEVELOPMENT OF ANAEROBIC FITNESS IN TOP-LEVEL COMPETITIVE YOUTH ICE HOCKEY PLAYERS	Leiter	2018	Canada	Cross-sectional	Ice-hockey	n/a	no	antropometriske data kun for hele utvalget										no
1597	LMT		14			68	Male	DEVELOPMENT OF ANAEROBIC FITNESS IN TOP-LEVEL COMPETITIVE YOUTH ICE HOCKEY PLAYERS	Leiter	2018	Canada	Cross-sectional	Ice-hockey	n/a	no											no
1597	LMT		15			57	Male	DEVELOPMENT OF ANAEROBIC FITNESS IN TOP-LEVEL COMPETITIVE YOUTH ICE HOCKEY PLAYERS	Leiter	2018	Canada	Cross-sectional	Ice-hockey	n/a	no											no
1597	LMT		16+17			54+11	Male	DEVELOPMENT OF ANAEROBIC FITNESS IN TOP-LEVEL COMPETITIVE YOUTH ICE HOCKEY PLAYERS	Leiter	2018	Canada	Cross-sectional	Ice-hockey	n/a	no											no
1624	LMT	U12 og 13				276	Male	Understanding mismatches in body size, speed and power among adolescent rugby union players	Kruse	2015	Australia	Cross-sectional	Rugby	n/a	no	156.38	8.4	51.09	13.51							no					2.23	0.15			5.41	0.42	7.04	0.57							CMJ	32.81	5.2
1624	LMT	U14 og 15				209	Male	Understanding mismatches in body size, speed and power among adolescent rugby union players	Kruse	2015	Australia	Cross-sectional	Rugby	n/a	no	171.12	7.9	68.28	15.38							no					2.05	0.16			4.91	0.41	6.33	0.56							CMJ	39.72	7.31
1632	LMT	U15	14.3	0.9	High level club	16	Male	Physical Performance of Brazilian Rugby Players From Different Age Categories and Competitive Levels	Kobal	2016	Brazil	Cross-sectional	Rugby	n/a	no	169.7	12.1	63.8	10.9							no					1.94822	0.113269	3.3754	0.135922			6.18447	0.407767							CMJ	28.5	4.6875	Squat jump	27
1632	LMT	U17	16.6	0.7	High level club	17	Male	Physical Performance of Brazilian Rugby Players From Different Age Categories and Competitive Levels	Kobal	2016	Brazil	Cross-sectional	Rugby	n/a	no	177.2	8.7	76.3	13.1							no					1.72168	0.135922	3.01294	0.113269			5.43689	0.317152							CMJ	35.4375	4.5	Squat jump	33.1875
1632	LMT	U19	18.5	0.7	High level club	13	Male	Physical Performance of Brazilian Rugby Players From Different Age Categories and Competitive Levels	Kobal	2016	Brazil	Cross-sectional	Rugby	n/a	no	177	7.1	82.5	18.2							no					1.74434	0.135922	3.05825	0.158576			5.52751	0.317152							CMJ	36.5625	6.1875	Squat jump	35.0625
1633	LMT	U14	14.1	0.3	n/a	13	Male	EVALUATION OF A SPECIFIC REACTION AND ACTION SPEED TEST FOR THE SOCCER GOALKEEPER	Knoop	2013	Germany	Cross-sectional	Football	n/a	no	176	0.08	63	10.8							no					1.98	0.08													CMJ	36	4.3
1633	LMT	U19				21	Male	EVALUATION OF A SPECIFIC REACTION AND ACTION SPEED TEST FOR THE SOCCER GOALKEEPER	Knoop	2013	Germany	Cross-sectional	Football	n/a	no											no					1.86	0.05													CMJ	47.8	5.5
1650	LMT	U16	15.89	0.34		20	Male	DIFFERENCES IN PHYSICAL CAPACITY BETWEEN JUNIOR AND SENIOR AUSTRALIAN FOOTBALLERS	Kelly	2017	Australia	Cross-sectional	Australian football	n/a	no	178.79	6.02	71.21	8.96							no																			CMJ	51.6	4.17	SL bound (cm)	218.85
1650	LMT	U18	16.99	0.44		19	Male	DIFFERENCES IN PHYSICAL CAPACITY BETWEEN JUNIOR AND SENIOR AUSTRALIAN FOOTBALLERS	Kelly	2017	Australia	Cross-sectional	Australian football	n/a	no	181.08	5.79	78.41	5.3							no																			CMJ	55.07	5.85	SL bound (cm)	226.93
1650	LMT	1-2 y since drafted	19.66	1.42		14	Male	DIFFERENCES IN PHYSICAL CAPACITY BETWEEN JUNIOR AND SENIOR AUSTRALIAN FOOTBALLERS	Kelly	2017	Australia	Cross-sectional	Australian football	n/a	no	187.97	6.59	85.85	7.79							no																			CMJ	66.78	8.26	SL bound (cm)	242.5
1652	LMT	C STG	15		Professional academy	18	Male	Long-Term Strength Training Effects on Change-of-Direction Sprint Performance	Keiner	2013	Germany	Longitudinal	Football	2 years	yes	156	9.5	46.4	11.6							no
1652	LMT	C CG	15		Professional academy	17	Male	Long-Term Strength Training Effects on Change-of-Direction Sprint Performance	Keiner	2013	Germany	Longitudinal	Football	2 years	yes	154.2	7.8	42.4	6.3							no
1652	LMT	B STG	17		Professional academy	30	Male	Long-Term Strength Training Effects on Change-of-Direction Sprint Performance	Keiner	2013	Germany	Longitudinal	Football	2 years	yes	172.4	7.4	63.2	7.7							no
1652	LMT	B CG	17		Professional academy	21	Male	Long-Term Strength Training Effects on Change-of-Direction Sprint Performance	Keiner	2013	Germany	Longitudinal	Football	2 years	yes	171.8	8.3	60	10.1							no
1652	LMT	A STG	19		Professional academy	14	Male	Long-Term Strength Training Effects on Change-of-Direction Sprint Performance	Keiner	2013	Germany	Longitudinal	Football	2 years	yes	174.7	6.9	69.5	8							no
1652	LMT	A CG	19		Professional academy	12	Male	Long-Term Strength Training Effects on Change-of-Direction Sprint Performance	Keiner	2013	Germany	Longitudinal	Football	2 years	yes	177.4	5.6	70.9	6.1							no
1653	LMT	A STG	17-19 y		Professional academy	13	Male	STRENGTH PERFORMANCE IN YOUTH: TRAINABILITY OF ADOLESCENTS AND CHILDREN IN THE BACK AND FRONT SQUATS	Keiner	2013	Germany	Cross-sectional	Football	2 years	no	176.6	6.8	72.8	7.7							no
1653	LMT	B STG	15-16 y		Professional academy	30	Male	STRENGTH PERFORMANCE IN YOUTH: TRAINABILITY OF ADOLESCENTS AND CHILDREN IN THE BACK AND FRONT SQUATS	Keiner	2013	Germany	Cross-sectional	Football	2 years	no	177.4	9.1	70.1	9.1							no
1653	LMT	C STG	13-14 y		Professional academy	18	Male	STRENGTH PERFORMANCE IN YOUTH: TRAINABILITY OF ADOLESCENTS AND CHILDREN IN THE BACK AND FRONT SQUATS	Keiner	2013	Germany	Cross-sectional	Football	2 years	no	166.5	5.9	54.5	10							no
1653	LMT	D STG	11-12 y		Professional academy	16	Male	STRENGTH PERFORMANCE IN YOUTH: TRAINABILITY OF ADOLESCENTS AND CHILDREN IN THE BACK AND FRONT SQUATS	Keiner	2013	Germany	Cross-sectional	Football	2 years	no	157.3	9.6	45.4	7.8							no
1653	LMT	A CG	17-19 y		Professional academy	11	Male	STRENGTH PERFORMANCE IN YOUTH: TRAINABILITY OF ADOLESCENTS AND CHILDREN IN THE BACK AND FRONT SQUATS	Keiner	2013	Germany	Cross-sectional	Football	2 years	no	178.8	6.4	76	6.5							no
1653	LMT	B CG	15-16 y		Professional academy	21	Male	STRENGTH PERFORMANCE IN YOUTH: TRAINABILITY OF ADOLESCENTS AND CHILDREN IN THE BACK AND FRONT SQUATS	Keiner	2013	Germany	Cross-sectional	Football	2 years	no	178.6	7.2	70	9							no
1653	LMT	C CG	13-14 y		Professional academy	19	Male	STRENGTH PERFORMANCE IN YOUTH: TRAINABILITY OF ADOLESCENTS AND CHILDREN IN THE BACK AND FRONT SQUATS	Keiner	2013	Germany	Cross-sectional	Football	2 years	no	169.6	7.2	56.8	9.1							no
1653	LMT	D CG	11-12 y		Professional academy	13	Male	STRENGTH PERFORMANCE IN YOUTH: TRAINABILITY OF ADOLESCENTS AND CHILDREN IN THE BACK AND FRONT SQUATS	Keiner	2013	Germany	Cross-sectional	Football	2 years	no	154.2	4.7	42	2.9							no
1745	LMT		12.3	0.6	Professional academy	21	Male	Development of aerobic power in pubescent male soccer players related to hematocrit, hemoglobin and maturation	Hansen	2002	Denmark	Longitudinal	Football	3,5 years	no	155.6	6.4	43.5	6.6	Skinfold	15.9	4.9				yes	Testosterone	nmol/l	3.4	3.7
1745	LMT		13.2	0.5	Professional academy	21	Male	Development of aerobic power in pubescent male soccer players related to hematocrit, hemoglobin and maturation	Hansen	2002	Denmark	Longitudinal	Football	3,5 years	no	163	7.3	50.1	7.7	Skinfold	15.3	3.1				yes	Testosterone	nmol/l	5.2	4.3
1745	LMT		14.9	0.5	Professional academy	21	Male	Development of aerobic power in pubescent male soccer players related to hematocrit, hemoglobin and maturation	Hansen	2002	Denmark	Longitudinal	Football	3,5 years	no	173.5	6.4	59.3	7.4	Skinfold	15.7	3.9				yes	Testosterone	nmol/l	11.7	5.5
1745	LMT		15.8	0.6	Professional academy	21	Male	Development of aerobic power in pubescent male soccer players related to hematocrit, hemoglobin and maturation	Hansen	2002	Denmark	Longitudinal	Football	3,5 years	no	177.2	5.3	66.1	6.9	Skinfold	16.4	4				yes	Testosterone	nmol/l	14	4.4
1745	LMT		11.7	0.8	Non-elite	28	Male	Development of aerobic power in pubescent male soccer players related to hematocrit, hemoglobin and maturation	Hansen	2002	Denmark	Longitudinal	Football	3,5 years	no	148.1	7.1	39.3	7.4	Skinfold	17.7	6.5				no	Testosterone	nmol/l	0.5	0.7
1745	LMT		12.7	0.8	Non-elite	28	Male	Development of aerobic power in pubescent male soccer players related to hematocrit, hemoglobin and maturation	Hansen	2002	Denmark	Longitudinal	Football	3,5 years	no	154.6	7.8	43.4	8.3	Skinfold	17.5	6.2				yes	Testosterone	nmol/l	1.8	2.6
1745	LMT		14.3	0.8	Non-elite	28	Male	Development of aerobic power in pubescent male soccer players related to hematocrit, hemoglobin and maturation	Hansen	2002	Denmark	Longitudinal	Football	3,5 years	no	166.3	7.9	53.3	10.2	Skinfold	17.3	5.1				yes	Testosterone	nmol/l	7	6.2
1745	LMT		15.3	0.8	Non-elite	28	Male	Development of aerobic power in pubescent male soccer players related to hematocrit, hemoglobin and maturation	Hansen	2002	Denmark	Longitudinal	Football	3,5 years	no	172.6	6.5	58.8	9.8	Skinfold	17.1	5.2				yes	Testosterone	nmol/l	11.1	6.9
1749	LMT	Pre-PHV	11.7	0.8		34	Male	Associations Between Balance and Muscle Strength, Power Performance in Male Youth Athletes of Different Maturity Status	Hammami	2016	Tunisia	Cross-sectional	Football	n/a	no	149.9	7.6	38.9	8.3				Body fat %	8.5	3.2	no																			CMJ	23.5	4.3	Broad jump	141.6
1749	LMT	Circa PHV	14.5	0.8		42	Male	Associations Between Balance and Muscle Strength, Power Performance in Male Youth Athletes of Different Maturity Status	Hammami	2016	Tunisia	Cross-sectional	Football	n/a	no	158.6	12.8	53	15.7					19	4.5	no																			CMJ	22.4	8.7	Broad jump	135.6
1749	LMT	Post-PHV	16	0.3		54	Male	Associations Between Balance and Muscle Strength, Power Performance in Male Youth Athletes of Different Maturity Status	Hammami	2016	Tunisia	Cross-sectional	Football	n/a	no	168.8	11.2	61.5	12.3					18.9	4.9	no																			CMJ	27.2	9.8	Broad jump	152.1
1750	LMT		12		Schoolboys	54	Male	Age-related differences in the neck strength of adolescent rugby players	Hamilton	2012	Scottland	Cross-sectional	Rugby	n/a	no	155	7.6	48	9.2							no
1750	LMT		13		Schoolboys	68	Male	Age-related differences in the neck strength of adolescent rugby players	Hamilton	2012	Scottland	Cross-sectional	Rugby	n/a	no	163	7.8	54	10.8							no
1750	LMT		14		Schoolboys	64	Male	Age-related differences in the neck strength of adolescent rugby players	Hamilton	2012	Scottland	Cross-sectional	Rugby	n/a	no	170	7.5	61	9.8							no
1750	LMT		15		Schoolboys	66	Male	Age-related differences in the neck strength of adolescent rugby players	Hamilton	2012	Scottland	Cross-sectional	Rugby	n/a	no	175	7	68	11.4							no
1750	LMT		16		Schoolboys	54	Male	Age-related differences in the neck strength of adolescent rugby players	Hamilton	2012	Scottland	Cross-sectional	Rugby	n/a	no	179	7.5	72	10.2							no
1750	LMT		17		Schoolboys	59	Male	Age-related differences in the neck strength of adolescent rugby players	Hamilton	2012	Scottland	Cross-sectional	Rugby	n/a	no	180	6.2	76	12.8							no
1750	LMT		18		Schoolboys	17	Male	Age-related differences in the neck strength of adolescent rugby players	Hamilton	2012	Scottland	Cross-sectional	Rugby	n/a	no	182	8.1	84	14.9							no
1771	LMT	U14	13.8	0.6	Professional academy	12	Male	Validity of the V-cut Test for Young Basketball Players	Gonzalo-Skok	2015	Spain	Cross-sectional	Basketball	n/a	no	178.6	10.4	61	10.4							no	APHV	years	0.8	0.8
1771	LMT	U15	14.9	0.2	Professional academy	13	Male	Validity of the V-cut Test for Young Basketball Players	Gonzalo-Skok	2015	Spain	Cross-sectional	Basketball	n/a	no	181.9	7.4	67.2	7.5							yes	APHV	years	1.7	0.6
1771	LMT	U16	16	0.2	Professional academy	11	Male	Validity of the V-cut Test for Young Basketball Players	Gonzalo-Skok	2015	Spain	Cross-sectional	Basketball	n/a	no	191.7	9.8	78.4	11.8							yes	APHV	years	3	0.7
1771	LMT	U18	17.6	0.6	Professional academy	10	Male	Validity of the V-cut Test for Young Basketball Players	Gonzalo-Skok	2015	Spain	Cross-sectional	Basketball	n/a	no	189.9	6.1	81.4	9.5							yes	APHV	years	3.8	0.8
1771	LMT	U20	19.4	0.6	Professional academy	7	Male	Validity of the V-cut Test for Young Basketball Players	Gonzalo-Skok	2015	Spain	Cross-sectional	Basketball	n/a	no	190.6	7.7	84.4	11							yes	APHV	years	5	0.6
1773	LMT		14		Drafted	205	Male	Using physiological data to predict future career progression in 14- to 17-year-old Austrian soccer academy players	Gonaus	2012	Austria	Mixed-Longitudinal	Football	n/a	no											no					1.82	0.08	3.16	0.13					5 m	1.06	0.06				CMJ	35.8	5.5	DJ (coeff)	7.12
1773	LMT		15		Drafted	252	Male	Using physiological data to predict future career progression in 14- to 17-year-old Austrian soccer academy players	Gonaus	2012	Austria	Mixed-Longitudinal	Football	n/a	no											no					1.78	0.08	3.07	0.11					5 m	1.04	0.07				CMJ	38.8	5.4	DJ (coeff)	7.95
1773	LMT		16		Drafted	228	Male	Using physiological data to predict future career progression in 14- to 17-year-old Austrian soccer academy players	Gonaus	2012	Austria	Mixed-Longitudinal	Football	n/a	no											no					1.75	0.07	3.02	0.11					5 m	1.01	0.06				CMJ	39.3	5.7	DJ (coeff)	8.69
1773	LMT		17		Drafted	136	Male	Using physiological data to predict future career progression in 14- to 17-year-old Austrian soccer academy players	Gonaus	2012	Austria	Mixed-Longitudinal	Football	n/a	no											no					1.74	0.07	2.99	0.1					5 m	1	0.06				CMJ	40.2	5.5	DJ (coeff)	8.56
1773	LMT		14		Non-drafted	1160	Male	Using physiological data to predict future career progression in 14- to 17-year-old Austrian soccer academy players	Gonaus	2012	Austria	Mixed-Longitudinal	Football	n/a	no											no					1.86	0.1	3.21	0.15					5 m	1.08	0.08				CMJ	34.1	5.5	DJ (coeff)	6.63
1773	LMT		15		Non-drafted	1089	Male	Using physiological data to predict future career progression in 14- to 17-year-old Austrian soccer academy players	Gonaus	2012	Austria	Mixed-Longitudinal	Football	n/a	no											no					1.81	0.08	3.12	0.12					5 m	1.05	0.06				CMJ	36.5	5.6	DJ (coeff)	7.39
1773	LMT		16		Non-drafted	995	Male	Using physiological data to predict future career progression in 14- to 17-year-old Austrian soccer academy players	Gonaus	2012	Austria	Mixed-Longitudinal	Football	n/a	no											no					1.78	0.07	3.07	0.11					5 m	1.04	0.07				CMJ	37.7	5.7	DJ (coeff)	8.05
1773	LMT		17		Non-drafted	668	Male	Using physiological data to predict future career progression in 14- to 17-year-old Austrian soccer academy players	Gonaus	2012	Austria	Mixed-Longitudinal	Football	n/a	no											no					1.77	0.07	3.03	0.11					5 m	1.03	0.06				CMJ	39	5.7	DJ (coeff)	8.36
1794	LMT	P2	12.4	1.2	Local domestic	12	Male	Biological maturity influences running performance in junior Australian football	Gastin	2013	Australia	Cross-sectional	Australian football	n/a	no	153.3	7	44.4	9							no	YPHV	years	-1.4	0.5			3.82	0.3
1794	LMT	P3	13.5	1	Local domestic	10	Male	Biological maturity influences running performance in junior Australian football	Gastin	2013	Australia	Cross-sectional	Australian football	n/a	no	160.9	7.8	48.6	5.4							no	YPHV	years	-0.6	0.8			3.57	0.3
1794	LMT	P4	15	0.9	Local domestic	14	Male	Biological maturity influences running performance in junior Australian football	Gastin	2013	Australia	Cross-sectional	Australian football	n/a	no	174.7	6.3	66.8	4.9							no	YPHV	years	0.8	0.7			3.33	0.2
1794	LMT	P5	17.5	1.8	Local domestic	10	Male	Biological maturity influences running performance in junior Australian football	Gastin	2013	Australia	Cross-sectional	Australian football	n/a	no	175.5	4.8	74.1	9.2							yes	YPHV	years	2.2	1.3			3.2	0.1
1794	LMT	Less mature	13.7	2.2		25	Male	Biological maturity influences running performance in junior Australian football	Gastin	2013	Australia	Cross-sectional	Australian football	n/a	no	159.5	11.8	53.4	15.4							no	YPHV	years	-0.52	1.5			3.6	0.4
1794	LMT	More mature	14.2	2.4		25	Male	Biological maturity influences running performance in junior Australian football	Gastin	2013	Australia	Cross-sectional	Australian football	n/a	no	168.5	11.3	58.2	13.6							no	YPHV	years	0.3	1.6			3.5	0.4
1800	LMT	U13	12.8	0.2	Division 1	15	Male	USE OF RELATIVE SPEED ZONES INCREASES THE HIGH-SPEED RUNNING PERFORMED IN TEAM SPORT MATCH PLAY	Gabbett	2015	Australia	Cross-sectional	Rugby	n/a	no	156.9	5.9	53.1	11.4							no					2.2	0.12	3.79	0.22			6.94	0.44				Peak vel (m/s)	6.38	0.48
1800	LMT	U13	12.3	0.1	Division 4	16	Male	USE OF RELATIVE SPEED ZONES INCREASES THE HIGH-SPEED RUNNING PERFORMED IN TEAM SPORT MATCH PLAY	Gabbett	2015	Australia	Cross-sectional	Rugby	n/a	no	153	3.8	47.1	8.8							no					2.27	0.04	3.9	0.08			7.15	0.15				Peak vel (m/s)	6.16	0.16
1800	LMT	U14	13.9	0.2	Division 1	13	Male	USE OF RELATIVE SPEED ZONES INCREASES THE HIGH-SPEED RUNNING PERFORMED IN TEAM SPORT MATCH PLAY	Gabbett	2015	Australia	Cross-sectional	Rugby	n/a	no	172.4	4.9	65	12.1							no					2	0.12	3.4	0.19			6.14	0.33				Peak vel (m/s)	7.33	0.37
1800	LMT	U14	13.9	0.3	Division 4	15	Male	USE OF RELATIVE SPEED ZONES INCREASES THE HIGH-SPEED RUNNING PERFORMED IN TEAM SPORT MATCH PLAY	Gabbett	2015	Australia	Cross-sectional	Rugby	n/a	no	164.8	7.7	58.9	15.3							no					2.15	0.21	3.58	0.19			6.5	0.32				Peak vel (m/s)	6.88	0.37
1800	LMT	U15	14.6	0.3	Division 1	17	Male	USE OF RELATIVE SPEED ZONES INCREASES THE HIGH-SPEED RUNNING PERFORMED IN TEAM SPORT MATCH PLAY	Gabbett	2015	Australia	Cross-sectional	Rugby	n/a	no	171.1	2.7	65.3	8.1							no					1.91	0.03	3.22	0.08			5.75	0.27				Peak vel (m/s)	7.93	0.59
1800	LMT	U15	14.6	0.3	Division 4	14	Male	USE OF RELATIVE SPEED ZONES INCREASES THE HIGH-SPEED RUNNING PERFORMED IN TEAM SPORT MATCH PLAY	Gabbett	2015	Australia	Cross-sectional	Rugby	n/a	no	167.5	8.8	60.3	21.9							no					2.09	0.15	3.58	0.27			6.48	0.59				Peak vel (m/s)	6.98	0.67
1820	LMT	U12	11.6	0.3	Centres of excellence	24		Isokinetic Thigh Muscle Ratios in Youth Football: Eff ect of Age and Dominance	Forbes	2009	England	Cross-sectional	Football	n/a	no	148.1	6.2	40.7	7.8							no
1820	LMT	U13	12.6	0.3	Centres of excellence	25	Male	Isokinetic Thigh Muscle Ratios in Youth Football: Eff ect of Age and Dominance	Forbes	2009	England	Cross-sectional	Football	n/a	no	157	8.6	48.3	9.6							no
1820	LMT	U14	13.7	0.3	Centres of excellence	27	Male	Isokinetic Thigh Muscle Ratios in Youth Football: Eff ect of Age and Dominance	Forbes	2009	England	Cross-sectional	Football	n/a	no	162.5	9.8	51.1	10.7							no
1820	LMT	U15	14.7	0.3	Centres of excellence	21	Male	Isokinetic Thigh Muscle Ratios in Youth Football: Eff ect of Age and Dominance	Forbes	2009	England	Cross-sectional	Football	n/a	no	174.2	5.8	62.7	8.7							no
1820	LMT	U16	15.7	0.3	Centres of excellence	26	Male	Isokinetic Thigh Muscle Ratios in Youth Football: Eff ect of Age and Dominance	Forbes	2009	England	Cross-sectional	Football	n/a	no	174.8	6.6	63	6.7							no
1820	LMT	U18	17.1	0.6	Centres of excellence	29	Male	Isokinetic Thigh Muscle Ratios in Youth Football: Eff ect of Age and Dominance	Forbes	2009	England	Cross-sectional	Football	n/a	no	178.8	4.5	70.2	6.2							no
1820	LMT	PDS2	12.1	0.9	Centres of excellence	20	Male	Isokinetic Thigh Muscle Ratios in Youth Football: Eff ect of Age and Dominance	Forbes	2009	England	Cross-sectional	Football	n/a	no	152.1	9.5	44.2	12.1							no
1820	LMT	PDS3	13.7	1.4	Centres of excellence	53	Male	Isokinetic Thigh Muscle Ratios in Youth Football: Eff ect of Age and Dominance	Forbes	2009	England	Cross-sectional	Football	n/a	no	161.1	10.9	50.8	10.4							no
1820	LMT	PDS4	15.7	1.4	Centres of excellence	55	Male	Isokinetic Thigh Muscle Ratios in Youth Football: Eff ect of Age and Dominance	Forbes	2009	England	Cross-sectional	Football	n/a	no	176.3	6.3	65.3	8.1							no
1831	LMT	U12	11.51	0.48		39	Male	Agility and change of direction in soccer: Differences according to the player ages	Giovanni	2016	Italy	Cross-sectional	football	n/a	no	151	23	37.24	5.67							no
1831	LMT	U14	13.38	0.35		42	Male	Agility and change of direction in soccer: Differences according to the player ages	Giovanni	2016	Italy	Cross-sectional	football	n/a	no	163	12	50.83	9.87							no
1831	LMT	U16	15.59	0.39		70	Male	Agility and change of direction in soccer: Differences according to the player ages	Giovanni	2016	Italy	Cross-sectional	football	n/a	no	173	7	61.64	8.66							no
1831	LMT	U18	17.53	0.32		35	Male	Agility and change of direction in soccer: Differences according to the player ages	Giovanni	2016	Italy	Cross-sectional	football	n/a	no	178	4	73.34	7.12							no
1854	LMT	T1	15.71	1.01	Elite	17	Female	Multidimensional performance characteristics and standard of performance in talented youth field hockey players: A longitudinalstudy	Elferink-Gemser	2007	Netherlands	Longitudinal	Field-hockey	2 years	no	161	8	49.96	7.75				Body fat %	18.77	6.11	no
1854	LMT	T2			Elite	17	Female	Multidimensional performance characteristics and standard of performance in talented youth field hockey players: A longitudinalstudy	Elferink-Gemser	2007	Netherlands	Longitudinal	Field-hockey	2 years	no	164	7	53.73	7.18				Body fat %	19.6	5.66	no
1854	LMT	T3			Elite	15	Female	Multidimensional performance characteristics and standard of performance in talented youth field hockey players: A longitudinalstudy	Elferink-Gemser	2007	Netherlands	Longitudinal	Field-hockey	2 years	no	166	5	57.14	6.42				Body fat %	20.93	5.94	no
1854	LMT	T1	16.4	1.28	Sub-elite	46	Female	Multidimensional performance characteristics and standard of performance in talented youth field hockey players: A longitudinalstudy	Elferink-Gemser	2007	Netherlands	Longitudinal	Field-hockey	2 years	no	167	5	56.33	7.09				Body fat %	22.89	7.11	no
1854	LMT	T2			Sub-elite	25	Female	Multidimensional performance characteristics and standard of performance in talented youth field hockey players: A longitudinalstudy	Elferink-Gemser	2007	Netherlands	Longitudinal	Field-hockey	2 years	no	168	5	58.76	7.33				Body fat %	24.16	5.85	no
1854	LMT	T3			Sub-elite	18	Female	Multidimensional performance characteristics and standard of performance in talented youth field hockey players: A longitudinalstudy	Elferink-Gemser	2007	Netherlands	Longitudinal	Field-hockey	2 years	no	169	4	60.91	6.65				Body fat %	21.84	6.15	no
1854	LMT	T1	16.01	1	Elite	21	Male	Multidimensional performance characteristics and standard of performance in talented youth field hockey players: A longitudinalstudy	Elferink-Gemser	2007	Netherlands	Longitudinal	Field-hockey	2 years	no	166	6	52.57	8.15				Body fat %	9.2	2.23	no
1854	LMT	T2			Elite	20	Male	Multidimensional performance characteristics and standard of performance in talented youth field hockey players: A longitudinalstudy	Elferink-Gemser	2007	Netherlands	Longitudinal	Field-hockey	2 years	no	172	6	58.11	7.71				Body fat %	7.55	2.09	no
1854	LMT	T3			Elite	15	Male	Multidimensional performance characteristics and standard of performance in talented youth field hockey players: A longitudinalstudy	Elferink-Gemser	2007	Netherlands	Longitudinal	Field-hockey	2 years	no	176	8	64.42	8.03				Body fat %	7.83	1.56	no
1854	LMT	T1	16.48	1.08	Sub-elite	42	Male	Multidimensional performance characteristics and standard of performance in talented youth field hockey players: A longitudinalstudy	Elferink-Gemser	2007	Netherlands	Longitudinal	Field-hockey	2 years	no	169	8	54.39	10.8				Body fat %	9.51	4.64	no
1854	LMT	T2			Sub-elite	23	Male	Multidimensional performance characteristics and standard of performance in talented youth field hockey players: A longitudinalstudy	Elferink-Gemser	2007	Netherlands	Longitudinal	Field-hockey	2 years	no	174	8	59.28	9.95				Body fat %	8.78	5.3	no
1854	LMT	T3			Sub-elite	17	Male	Multidimensional performance characteristics and standard of performance in talented youth field hockey players: A longitudinalstudy	Elferink-Gemser	2007	Netherlands	Longitudinal	Field-hockey	2 years	no	177	7	63.93	9.28				Body fat %	8.65	4.5	no
1873	LMT	T1	13.2	0.3	Giovanissimi National Championship	19	Male	Explosive strength and endurance adaptations in young elite soccer players during two soccer seasons	Giminiani	2017	Italy	Longitudinal	Football	2 years	no	169.5	4.7	57.2	4.9							no									4.54651	0.0737542			15 m	2.59336	0.0372093				SJ	33.4865	1.21622	CMJ	36.2686
1873	LMT	T2	14.2	0.3	Giovanissimi National Championship	19	Male	Explosive strength and endurance adaptations in young elite soccer players during two soccer seasons	Giminiani	2017	Italy	Longitudinal	Football	2 years	no	170.9	3	58.1	3.8							no									4.45083	0.0458472			15 m	2.65183	0.0265781				SJ	34.5676	1.0473	CMJ	37.1424
1873	LMT	T3	15.2	0.3	Giovanissimi National Championship	19	Male	Explosive strength and endurance adaptations in young elite soccer players during two soccer seasons	Giminiani	2017	Italy	Longitudinal	Football	2 years	no	173.9	3.6	61.8	3.7							no									4.34518	0.0478405			15 m	2.50299	0.0318937				SJ	36.9662	0.945946	CMJ	38.9547
1877	LMT	U13	12.3	0.3	Club	77	Male	A RETROSPECTIVE STUDY ON ANTHROPOMETRICAL, PHYSICAL FITNESS, AND MOTOR COORDINATION CHARACTERISTICS THAT INFLUENCE DROPOUT, CONTRACT STATUS, AND FIRST-TEAM PLAYING TIME IN HIGH-LEVEL SOCCER PLAYERS AGED EIGHT TO EIGHTEEN YEARS	Deprez	2015	Belgium	Mixed-Longitudinal	Football	5 years	no	151.9	6.5	39.8	5.4				Body fat %	11.9	3.2	no	YPHV	years	-1.6	0.5					5.09	0.21			5 m	1.21	0.06				CMJ	25.7	3.1	Broad jump	180
1877	LMT	U14	13.2	0.3	Club	80	Male	A RETROSPECTIVE STUDY ON ANTHROPOMETRICAL, PHYSICAL FITNESS, AND MOTOR COORDINATION CHARACTERISTICS THAT INFLUENCE DROPOUT, CONTRACT STATUS, AND FIRST-TEAM PLAYING TIME IN HIGH-LEVEL SOCCER PLAYERS AGED EIGHT TO EIGHTEEN YEARS	Deprez	2015	Belgium	Mixed-Longitudinal	Football	5 years	no	159.2	7.9	46.6	7.4				Body fat %	11	2.7	no	YPHV	years	-0.7	0.7					4.89	0.21			5 m	1.18	0.06				CMJ	28.4	3.4	Broad jump	192
1877	LMT	U15	14.3	0.3	Club	75	Male	A RETROSPECTIVE STUDY ON ANTHROPOMETRICAL, PHYSICAL FITNESS, AND MOTOR COORDINATION CHARACTERISTICS THAT INFLUENCE DROPOUT, CONTRACT STATUS, AND FIRST-TEAM PLAYING TIME IN HIGH-LEVEL SOCCER PLAYERS AGED EIGHT TO EIGHTEEN YEARS	Deprez	2015	Belgium	Mixed-Longitudinal	Football	5 years	no	167	7.9	53.3	7.8				Body fat %	10.1	2.8	no	YPHV	years	0.4	0.7					4.69	0.25			5 m	1.14	0.08				CMJ	31.1	4	Broad jump	203
1877	LMT	U16	15.2	0.3	Club	68	Male	A RETROSPECTIVE STUDY ON ANTHROPOMETRICAL, PHYSICAL FITNESS, AND MOTOR COORDINATION CHARACTERISTICS THAT INFLUENCE DROPOUT, CONTRACT STATUS, AND FIRST-TEAM PLAYING TIME IN HIGH-LEVEL SOCCER PLAYERS AGED EIGHT TO EIGHTEEN YEARS	Deprez	2015	Belgium	Mixed-Longitudinal	Football	5 years	no	175.1	5	59.8	7.9				Body fat %	10.3	3.1	yes	YPHV	years	1.3	0.6					4.51	0.19			5 m	1.12	0.07				CMJ	33.8	4.5	Broad jump	214
1877	LMT	U17	16.2	0.3	Club	51	Male	A RETROSPECTIVE STUDY ON ANTHROPOMETRICAL, PHYSICAL FITNESS, AND MOTOR COORDINATION CHARACTERISTICS THAT INFLUENCE DROPOUT, CONTRACT STATUS, AND FIRST-TEAM PLAYING TIME IN HIGH-LEVEL SOCCER PLAYERS AGED EIGHT TO EIGHTEEN YEARS	Deprez	2015	Belgium	Mixed-Longitudinal	Football	5 years	no	175.1	5	64.3	6.9				Body fat %	10.5	3	yes	YPHV	years	2.2	0.5					4.39	0.15			5 m	1.1	0.06				CMJ	37	4.6	Broad jump	224
1877	LMT	U13	12.2		Drop-out	25	Male	A RETROSPECTIVE STUDY ON ANTHROPOMETRICAL, PHYSICAL FITNESS, AND MOTOR COORDINATION CHARACTERISTICS THAT INFLUENCE DROPOUT, CONTRACT STATUS, AND FIRST-TEAM PLAYING TIME IN HIGH-LEVEL SOCCER PLAYERS AGED EIGHT TO EIGHTEEN YEARS	Deprez	2015	Belgium	Mixed-Longitudinal	Football	5 years	no	152.4	4.9	39.1	4.4				Body fat %	12.2	4.1	no	YPHV	years	-1.6	0.4					5.2	0.15			5 m	1.23	0.05				CMJ	24.1	2.7	Broad jump	181
1877	LMT	U14	13.3	0.2	Drop-out	28	Male	A RETROSPECTIVE STUDY ON ANTHROPOMETRICAL, PHYSICAL FITNESS, AND MOTOR COORDINATION CHARACTERISTICS THAT INFLUENCE DROPOUT, CONTRACT STATUS, AND FIRST-TEAM PLAYING TIME IN HIGH-LEVEL SOCCER PLAYERS AGED EIGHT TO EIGHTEEN YEARS	Deprez	2015	Belgium	Mixed-Longitudinal	Football	5 years	no	156.8	7.3	43	5.7				Body fat %	10.2	2.6	no	YPHV	years	-0.9	0.5					5.1	0.17			5 m	1.22	0.07				CMJ	25.1	3.2	Broad jump	184
1877	LMT	U15	14.2	0.3	Drop-out	22	Male	A RETROSPECTIVE STUDY ON ANTHROPOMETRICAL, PHYSICAL FITNESS, AND MOTOR COORDINATION CHARACTERISTICS THAT INFLUENCE DROPOUT, CONTRACT STATUS, AND FIRST-TEAM PLAYING TIME IN HIGH-LEVEL SOCCER PLAYERS AGED EIGHT TO EIGHTEEN YEARS	Deprez	2015	Belgium	Mixed-Longitudinal	Football	5 years	no	162.9	8.9	48.7	7.6				Body fat %	10.1	2.6	no	YPHV	years	0.1	0.7					4.95	0.22			5 m	1.22	0.08				CMJ	26.7	4.2	Broad jump	194
1877	LMT	U16	15.3	0.3	Drop-out	19	Male	A RETROSPECTIVE STUDY ON ANTHROPOMETRICAL, PHYSICAL FITNESS, AND MOTOR COORDINATION CHARACTERISTICS THAT INFLUENCE DROPOUT, CONTRACT STATUS, AND FIRST-TEAM PLAYING TIME IN HIGH-LEVEL SOCCER PLAYERS AGED EIGHT TO EIGHTEEN YEARS	Deprez	2015	Belgium	Mixed-Longitudinal	Football	5 years	no	173.4	5.8	58	6.2				Body fat %	9.9	3.6	yes	YPHV	years	1.3	0.6					4.62	0.19			5 m	1.13	0.06				CMJ	33	4.7	Broad jump	214
1877	LMT	U17	16.1	0.3	Drop-out	28	Male	A RETROSPECTIVE STUDY ON ANTHROPOMETRICAL, PHYSICAL FITNESS, AND MOTOR COORDINATION CHARACTERISTICS THAT INFLUENCE DROPOUT, CONTRACT STATUS, AND FIRST-TEAM PLAYING TIME IN HIGH-LEVEL SOCCER PLAYERS AGED EIGHT TO EIGHTEEN YEARS	Deprez	2015	Belgium	Mixed-Longitudinal	Football	5 years	no	173.1	6.6	62.4	8				Body fat %	11.4	3.3	yes	YPHV	years	1.9	0.6					4.47	0.19			5 m	1.11	0.08				CMJ	37	4.9	Broad jump	220
1877	LMT		16.5	1.2	No contract	29	Male	A RETROSPECTIVE STUDY ON ANTHROPOMETRICAL, PHYSICAL FITNESS, AND MOTOR COORDINATION CHARACTERISTICS THAT INFLUENCE DROPOUT, CONTRACT STATUS, AND FIRST-TEAM PLAYING TIME IN HIGH-LEVEL SOCCER PLAYERS AGED EIGHT TO EIGHTEEN YEARS	Deprez	2015	Belgium	Mixed-Longitudinal	Football	5 years	no	172.5	6.4	64.2	8.2				Body fat %	11.1	2.8	no									4.41	0.21			5 m	1.09	0.07				CMJ	35.8	3.9	Broad jump	218
1877	LMT		16.3	1.2	Contract	28	Male	A RETROSPECTIVE STUDY ON ANTHROPOMETRICAL, PHYSICAL FITNESS, AND MOTOR COORDINATION CHARACTERISTICS THAT INFLUENCE DROPOUT, CONTRACT STATUS, AND FIRST-TEAM PLAYING TIME IN HIGH-LEVEL SOCCER PLAYERS AGED EIGHT TO EIGHTEEN YEARS	Deprez	2015	Belgium	Mixed-Longitudinal	Football	5 years	no	175	6.4	63	5.5				Body fat %	10.1	2.5	no									4.33	0.17			5m	1.05	0.06				CMJ	36.8	4.4	Broad jump	230
1877	LMT		16.5	1.2	No contract	29	Male	A RETROSPECTIVE STUDY ON ANTHROPOMETRICAL, PHYSICAL FITNESS, AND MOTOR COORDINATION CHARACTERISTICS THAT INFLUENCE DROPOUT, CONTRACT STATUS, AND FIRST-TEAM PLAYING TIME IN HIGH-LEVEL SOCCER PLAYERS AGED EIGHT TO EIGHTEEN YEARS	Deprez	2015	Belgium	Mixed-Longitudinal	Football	5 years	no	172.5	6.4	64.2	8.2				Body fat %	11.1	2.8	no									4.41	0.21									CMJ	35.8	3.9	Broad jump	218
1877	LMT		16.3	1.2	Contract	28	Male	A RETROSPECTIVE STUDY ON ANTHROPOMETRICAL, PHYSICAL FITNESS, AND MOTOR COORDINATION CHARACTERISTICS THAT INFLUENCE DROPOUT, CONTRACT STATUS, AND FIRST-TEAM PLAYING TIME IN HIGH-LEVEL SOCCER PLAYERS AGED EIGHT TO EIGHTEEN YEARS	Deprez	2015	Belgium	Mixed-Longitudinal	Football	5 years	no	175	6.4	63	5.5				Body fat %	10.1	2.5	no									4.33	0.17									CMJ	36.8	4.4	Broad jump	230
1878	LMT	U12-U13 BQ1	12	0.6	Professional academy	82	Male	Relative Age Effect and Yo-Yo IR1 in Youth Soccer	Deprez	2012	Belgium	Mixed-Longitudinal	Football	3 years	no	150.2	6.5	38.4	5							yes	APHV	years	13.8	0.4
1878	LMT	U12-U13 BQ2	11.5	0.6	Professional academy	59	Male	Relative Age Effect and Yo-Yo IR1 in Youth Soccer	Deprez	2012	Belgium	Mixed-Longitudinal	Football	3 years	no	148.8	7.2	38.1	5.9							yes	APHV	years	13.6	0.4
1878	LMT	U12-U13 BQ3	11.4	0.5	Professional academy	33	Male	Relative Age Effect and Yo-Yo IR1 in Youth Soccer	Deprez	2012	Belgium	Mixed-Longitudinal	Football	3 years	no	147	5.5	36.5	4.9							yes	APHV	years	13.7	0.3
1878	LMT	U12-U13 BQ4	11.3	0.6	Professional academy	26	Male	Relative Age Effect and Yo-Yo IR1 in Youth Soccer	Deprez	2012	Belgium	Mixed-Longitudinal	Football	3 years	no	145.7	6.2	36.2	4.8							yes	APHV	years	13.6	0.3
1878	LMT	U14-U15 BQ1	13.8	0.6	Professional academy	84	Male	Relative Age Effect and Yo-Yo IR1 in Youth Soccer	Deprez	2012	Belgium	Mixed-Longitudinal	Football	3 years	no	162.6	9.2	49	10							yes	APHV	years	14	0.6
1878	LMT	U14-U15 BQ2	13.7	0.5	Professional academy	48	Male	Relative Age Effect and Yo-Yo IR1 in Youth Soccer	Deprez	2012	Belgium	Mixed-Longitudinal	Football	3 years	no	161.5	7.6	49.2	8.4							yes	APHV	years	14	0.5
1878	LMT	U14-U15 BQ3	13.4	0.5	Professional academy	35	Male	Relative Age Effect and Yo-Yo IR1 in Youth Soccer	Deprez	2012	Belgium	Mixed-Longitudinal	Football	3 years	no	160.5	8.3	47.5	8.6							yes	APHV	years	14	0.6
1878	LMT	U14-U15 BQ4	13.3	0.6	Professional academy	27	Male	Relative Age Effect and Yo-Yo IR1 in Youth Soccer	Deprez	2012	Belgium	Mixed-Longitudinal	Football	3 years	no	160.8	8.2	47.7	8.2							yes	APHV	years	13.8	0.5
1878	LMT	U16-U17 BQ1	15.8	0.6	Professional academy	66	Male	Relative Age Effect and Yo-Yo IR1 in Youth Soccer	Deprez	2012	Belgium	Mixed-Longitudinal	Football	3 years	no	174.5	6.5	61.9	8.1							yes	APHV	years	14.1	0.7
1878	LMT	U16-U17 BQ2	15.7	0.6	Professional academy	64	Male	Relative Age Effect and Yo-Yo IR1 in Youth Soccer	Deprez	2012	Belgium	Mixed-Longitudinal	Football	3 years	no	174	7.6	63	8.8							yes	APHV	years	14	0.6
1878	LMT	U16-U17 BQ3	15.5	0.6	Professional academy	43	Male	Relative Age Effect and Yo-Yo IR1 in Youth Soccer	Deprez	2012	Belgium	Mixed-Longitudinal	Football	3 years	no	172.4	7.6	60.7	9.2							yes	APHV	years	14	0.7
1878	LMT	U16-U17 BQ4	15	0.6	Professional academy	27	Male	Relative Age Effect and Yo-Yo IR1 in Youth Soccer	Deprez	2012	Belgium	Mixed-Longitudinal	Football	3 years	no	173.6	6.8	59.8	6.1							yes	APHV	years	13.8	0.6
1878	LMT	U18-U19 BQ1	17.7	0.5	Professional academy	54	Male	Relative Age Effect and Yo-Yo IR1 in Youth Soccer	Deprez	2012	Belgium	Mixed-Longitudinal	Football	3 years	no	177.6	6.6	68.7	6.7							no
1878	LMT	U18-U19 BQ2	17.4	0.5	Professional academy	51	Male	Relative Age Effect and Yo-Yo IR1 in Youth Soccer	Deprez	2012	Belgium	Mixed-Longitudinal	Football	3 years	no	178.4	6.9	70	8.2							no
1878	LMT	U18-U19 BQ3	17.3	0.6	Professional academy	29	Male	Relative Age Effect and Yo-Yo IR1 in Youth Soccer	Deprez	2012	Belgium	Mixed-Longitudinal	Football	3 years	no	175.6	5.9	66.8	7.8							no
1878	LMT	U18-U19 BQ4	16.9	0.6	Professional academy	20	Male	Relative Age Effect and Yo-Yo IR1 in Youth Soccer	Deprez	2012	Belgium	Mixed-Longitudinal	Football	3 years	no	175.9	7	68.4	8.3							no
1879	LMT	2 year follow up	13.2	0.3	Professional academy	21	Male	A longitudinalStudy Investigating the Stability of Anthropometry and Soccer-Specific Endurance in Pubertal High-Level Youth Soccer Players	Deprez	2015	Belgium	Longitudinal	Football	4 years	no	157.8	6.5	46	6.8							no	YPHV	years	-0.85	0.51
1879	LMT	2 year follow up	14.2	0.3	Professional academy	21	Male	A longitudinalStudy Investigating the Stability of Anthropometry and Soccer-Specific Endurance in Pubertal High-Level Youth Soccer Players	Deprez	2015	Belgium	Longitudinal	Football	4 years	no	164.8	7.5	52.7	8.7							no	YPHV	years	0.14	0.72
1879	LMT	2 year follow up	15.2	0.3	Professional academy	21	Male	A longitudinalStudy Investigating the Stability of Anthropometry and Soccer-Specific Endurance in Pubertal High-Level Youth Soccer Players	Deprez	2015	Belgium	Longitudinal	Football	4 years	no	171.1	6.5	59.3	8.8							yes	YPHV	years	1.17	0.7
1879	LMT	4 year follow up	12.2	0.3	Professional academy	21	Male	A longitudinalStudy Investigating the Stability of Anthropometry and Soccer-Specific Endurance in Pubertal High-Level Youth Soccer Players	Deprez	2015	Belgium	Longitudinal	Football	4 years	no	150.7	3.6	39.5	4.4							no	YPHV	years	-1.72	0.34
1879	LMT	4 year follow up	14.2	0.3	Professional academy	21	Male	A longitudinalStudy Investigating the Stability of Anthropometry and Soccer-Specific Endurance in Pubertal High-Level Youth Soccer Players	Deprez	2015	Belgium	Longitudinal	Football	4 years	no	165.2	5.2	52.3	7.2							no	YPHV	years	0.28	0.61
1879	LMT	4 year follow up	16.2	0.3	Professional academy	21	Male	A longitudinalStudy Investigating the Stability of Anthropometry and Soccer-Specific Endurance in Pubertal High-Level Youth Soccer Players	Deprez	2015	Belgium	Longitudinal	Football	4 years	no	174.6	3.9	62.9	5.1							yes	YPHV	years	2.14	0.47
1890	LMT		12			5	Male	The relationship between muscle strength and physiological age: A cross-sectional study in boys aged from 11 to 15	Degache	2010	France	Cross-sectional	Football	n/a	no	147	8.25	37.3	6.98							no
1890	LMT		13			29	Male	The relationship between muscle strength and physiological age: A cross-sectional study in boys aged from 11 to 15	Degache	2010	France	Cross-sectional	Football	n/a	no	162.05	9.1	50.46	9.61							no
1890	LMT		14			21	Male	The relationship between muscle strength and physiological age: A cross-sectional study in boys aged from 11 to 15	Degache	2010	France	Cross-sectional	Football	n/a	no	171.17	6.85	59.46	7.7							no
1890	LMT		15			16	Male	The relationship between muscle strength and physiological age: A cross-sectional study in boys aged from 11 to 15	Degache	2010	France	Cross-sectional	Football	n/a	no	173.75	5.29	63.83	5.64							no
1890	LMT	S1						The relationship between muscle strength and physiological age: A cross-sectional study in boys aged from 11 to 15	Degache	2010	France	Cross-sectional	Football	n/a	no											no
1890	LMT	S2						The relationship between muscle strength and physiological age: A cross-sectional study in boys aged from 11 to 15	Degache	2010	France	Cross-sectional	Football	n/a	no											no
1890	LMT	S3						The relationship between muscle strength and physiological age: A cross-sectional study in boys aged from 11 to 15	Degache	2010	France	Cross-sectional	Football	n/a	no											no
1890	LMT	S4						The relationship between muscle strength and physiological age: A cross-sectional study in boys aged from 11 to 15	Degache	2010	France	Cross-sectional	Football	n/a	no											no
1919	LMT	U13			Professional academy	55	Male	Evaluation of Change-of-Direction Movements in Young Rugby Players	Condello	2013	Italy	Cross-sectional	Rugby	n/a	no											no													15 m	3.1	0.22
1919	LMT	U15			Professional academy	26	Male	Evaluation of Change-of-Direction Movements in Young Rugby Players	Condello	2013	Italy	Cross-sectional	Rugby	n/a	no											no													15 m	2.78	0.21
1919	LMT	U17			Professional academy	13	Male	Evaluation of Change-of-Direction Movements in Young Rugby Players	Condello	2013	Italy	Cross-sectional	Rugby	n/a	no											no													15 m	2.76	0.15
1919	LMT	U19			Professional academy	14	Male	Evaluation of Change-of-Direction Movements in Young Rugby Players	Condello	2013	Italy	Cross-sectional	Rugby	n/a	no											no													15 m	2.69	0.11
1923	LMT	U13	13.6	0.27	Professional academy	81	Male	Variable and changing trajectories in youth athlete development: further verification in advocating a long-term inclusive tracking approach	Cobley	2014	England	Mixed-Longitudinal	Rugby	3 years	no	169.8	7.8	62.7	10.5	Σ4 skinfolds	37.5	15.1				no	YPHV	years	0.06	0.59	1.93	0.12	3.34	0.18	4.69	0.26			60 m	8.79	0.56				CMJ	38.8	5.1
1923	LMT	U14	14.58	0.27	Professional academy	81	Male	Variable and changing trajectories in youth athlete development: further verification in advocating a long-term inclusive tracking approach	Cobley	2014	England	Mixed-Longitudinal	Rugby	3 years	no	174.9	6.5	70.2	10.5	Σ4 skinfolds	39.1	16.3				yes	YPHV	years	1	0.58	1.89	0.1	3.27	0.15	4.56	0.22			60 m	8.45	0.45				CMJ	40.8	5.2
1923	LMT	U15	15.57	0.27	Professional academy	81	Male	Variable and changing trajectories in youth athlete development: further verification in advocating a long-term inclusive tracking approach	Cobley	2014	England	Mixed-Longitudinal	Rugby	3 years	no	178	6.4	76.4	10.4	Σ4 skinfolds	40.9	15				yes	YPHV	years	1.83	4.9	1.86	0.12	3.18	0.16	4.42	0.22			60 m	8.14	0.4				CMJ	42.8	5.2
1923	LMT	Player 4	13.87		Professional academy		Male	Variable and changing trajectories in youth athlete development: further verification in advocating a long-term inclusive tracking approach	Cobley	2014	England	Mixed-Longitudinal	Rugby	3 years	no	176.8		80.4		Σ4 skinfolds	84.6					no			0.67		2.04		3.43		4.79				60 m	8.81					CMJ	31
1923	LMT		14.87		Professional academy		Male	Variable and changing trajectories in youth athlete development: further verification in advocating a long-term inclusive tracking approach	Cobley	2014	England	Mixed-Longitudinal	Rugby	3 years	no	179.2		84.5		Σ4 skinfolds	77.5					yes			1.67		2.09		3.5		4.77				60 m	8.5					CMJ	37
1923	LMT		15.87		Professional academy		Male	Variable and changing trajectories in youth athlete development: further verification in advocating a long-term inclusive tracking approach	Cobley	2014	England	Mixed-Longitudinal	Rugby	3 years	no	180.1		92.5		Σ4 skinfolds	76.5					yes			2.47		1.97		3.36		4.61				60 m	8.51					CMJ	40
1923	LMT	Player 5	13.64		Professional academy		Male	Variable and changing trajectories in youth athlete development: further verification in advocating a long-term inclusive tracking approach	Cobley	2014	England	Mixed-Longitudinal	Rugby	3 years	no	165.8		57.8		Σ4 skinfolds	30.9					no			0.04		1.95		3.42		4.76				60 m	8.81					CMJ	35
1923	LMT		14.64		Professional academy		Male	Variable and changing trajectories in youth athlete development: further verification in advocating a long-term inclusive tracking approach	Cobley	2014	England	Mixed-Longitudinal	Rugby	3 years	no	174		66.4		Σ4 skinfolds	34.7					yes			1.04		1.9		3.31		4.64				60 m	8.67					CMJ	37
1923	LMT		15.64		Professional academy		Male	Variable and changing trajectories in youth athlete development: further verification in advocating a long-term inclusive tracking approach	Cobley	2014	England	Mixed-Longitudinal	Rugby	3 years	no	179		72.8		Σ4 skinfolds	31.1					yes			1.84		1.83		3.11		4.3				60 m	7.92					CMJ	42
1923	LMT	Player 6	13.11		Professional academy		Male	Variable and changing trajectories in youth athlete development: further verification in advocating a long-term inclusive tracking approach	Cobley	2014	England	Mixed-Longitudinal	Rugby	3 years	no	157.7		51.3		Σ4 skinfolds	46.5					no			-1.69		2.04		3.45		4.9				60 m	9.46					CMJ	34
1923	LMT		14.11		Professional academy		Male	Variable and changing trajectories in youth athlete development: further verification in advocating a long-term inclusive tracking approach	Cobley	2014	England	Mixed-Longitudinal	Rugby	3 years	no	166		62.2		Σ4 skinfolds	40.1					no			-0.39		1.98		3.37		4.63				60 m	8.81					CMJ	37
1923	LMT		15.11		Professional academy		Male	Variable and changing trajectories in youth athlete development: further verification in advocating a long-term inclusive tracking approach	Cobley	2014	England	Mixed-Longitudinal	Rugby	3 years	no	173.4		72.7		Σ4 skinfolds	35.4					no			0.51		1.84		3.11		4.31				60 m	7.93					CMJ	43
1931	LMT	A19 pre	17.5	0.5	Professional academy	10	Male	The effect of two different explosive strength training programs on vertical jump performance in basketball	Ciacci	2017	Italy	Cross-sectional	Basketball	n/a	No	187.3	7	77.9	7.7							no																			SJ	38.78	5.87	CMJ	39.46
1931	LMT	A17 pre	15.7	0.5	Professional academy	9	Male	The effect of two different explosive strength training programs on vertical jump performance in basketball	Ciacci	2017	Italy	Cross-sectional	Basketball	n/a	No	185.4	6.3	75.7	5.5							no																			SJ	37.32	3.99	CMJ	39.01
1931	LMT	B19 pre	17.4	0.5	Professional academy	12	Male	The effect of two different explosive strength training programs on vertical jump performance in basketball	Ciacci	2017	Italy	Cross-sectional	Basketball	n/a	No	182.3	4	74.4	6.5							no																			SJ	38.44	5.98	CMJ	40.11
1931	LMT	B17 pre	14.8	0.4	Professional academy	8	Male	The effect of two different explosive strength training programs on vertical jump performance in basketball	Ciacci	2017	Italy	Cross-sectional	Basketball	n/a	No	186	4.7	74.7	7.8							no																			SJ	34.19	3.32	CMJ	35.56
1934	LMT	U15	14.6	0.5	Provincial first division	23	Male	Peak torque and muscle balance in the knees of young U-15 and U-17 soccer athletes playing various tactical positions	Bona	2016	Brazil	Cross-sectional	Football	n/a	no	168.5	7.6	58.2	10.5							no
1934	LMT	U17	16.8	0.4	Provincial first division	26	Male	Peak torque and muscle balance in the knees of young U-15 and U-17 soccer athletes playing various tactical positions	Bona	2016	Brazil	Cross-sectional	Football	n/a	no	176.2	6.6	69.2	7.9							no
1948	LMT		11.9	0.3	Professional academy	30	Male	Pubertal development of body size and soccer-specific functional capacities in adolescent players	Carvalho	2017	Spain	Mixed-Longitudinal	Football	4 years	no	151.5	6.3	41.1	6.3							no																15 m (ms)	6.16	0.36	CMJ	34.6	4.3
1948	LMT		12.9	0.3	Professional academy	33	Male	Pubertal development of body size and soccer-specific functional capacities in adolescent players	Carvalho	2017	Spain	Mixed-Longitudinal	Football	4 years	no	158.5	7.7	46.9	7.9							no																15 m (ms)	6.35	0.34	CMJ	36.3	4.4
1948	LMT		13.9	0.3	Professional academy	31	Male	Pubertal development of body size and soccer-specific functional capacities in adolescent players	Carvalho	2017	Spain	Mixed-Longitudinal	Football	4 years	no	166.4	7.2	54.1	8.4							no																15 m (ms)	6.72	0.31	CMJ	39	4.5
1948	LMT		15	0.3	Professional academy	23	Male	Pubertal development of body size and soccer-specific functional capacities in adolescent players	Carvalho	2017	Spain	Mixed-Longitudinal	Football	4 years	no	173.7	6.8	62	8.5							no																15 m (ms)	6.85	0.24	CMJ	43.8	5
1948	LMT		16	0.4	Professional academy	20	Male	Pubertal development of body size and soccer-specific functional capacities in adolescent players	Carvalho	2017	Spain	Mixed-Longitudinal	Football	4 years	no	174.7	4.8	65.4	6.3							no																15 m (ms)	7.1	0.18	CMJ	45.4	3.6
1949	LMT							Age-related variation of anaerobic power after controlling for size and maturation in adolescent basketball players	Carvalho	2011	Portugal	Mixed-Longitudinal	Football	n/a	no											no
1950	LMT	Year 2	12	0.6	Professional academy	33	Male	Physical Growth and Changes in Intermittent Endurance Run Performance in Young Male Basque Soccer Players	Carvalho	2014	Spain	Mixed-Longitudinal	Football	n/a	no	150.7	7.3	40.5	6.1							no
1950	LMT	Year 3	12.8	0.6	Professional academy		Male	Physical Growth and Changes in Intermittent Endurance Run Performance in Young Male Basque Soccer Players	Carvalho	2014	Spain	Mixed-Longitudinal	Football	n/a	no	157.7	8.4	46.7	8.1							no
1950	LMT	Year 4	13.8	0.6	Professional academy		Male	Physical Growth and Changes in Intermittent Endurance Run Performance in Young Male Basque Soccer Players	Carvalho	2014	Spain	Mixed-Longitudinal	Football	n/a	no	166.8	8.3	54.2	9.4							no
1953	LMT	U17	15.4	0.7	Elite	14	Male	Nonlinear sprint performance differentiates professional from young soccer players	Cardosa de Arajuo	2017	Germany	Cross-sectional	Football	n/a	no	178.6	0.1	69.2	8.4							no					1.87	0.05	3.15	0.09	4.34	0.13			5 m	1.14	0.03
1953	LMT	U19	17.4	0.5	Elite	18	Male	Nonlinear sprint performance differentiates professional from young soccer players	Cardosa de Arajuo	2017	Germany	Cross-sectional	Football	n/a	no	180.1	0.1	72.9	6.9							no					1.84	0.05	3.1	0.09	4.28	0.13			5 m	1.11	0.03
1953	LMT	U23	19.9	1.2	Elite	16	Male	Nonlinear sprint performance differentiates professional from young soccer players	Cardosa de Arajuo	2017	Germany	Cross-sectional	Football	n/a	no	179.7	0.1	73.8	8.4							no					1.82	0.06	3.08	0.09	4.26	0.11			5 m	1.08	0.03
1970	LMT	U14	13.2	0.6	Elite	35	Male	Reliability and stability of anthropometric and performance measures in highly-trained young soccer players: effect of age and maturation	Buchheit	2013	Qatar	Cross-sectional	Football	n/a	no	155.9	7.3	43.9	8.1	Σ7 skinfolds	51.8	22.3				no	YPHV	years	-0.9	0.7	1.89	0.09										km/h	26.8	2.1	CMJ	33	4.5
1970	LMT	U16	15	0.6	Elite	30	Male	Reliability and stability of anthropometric and performance measures in highly-trained young soccer players: effect of age and maturation	Buchheit	2013	Qatar	Cross-sectional	Football	n/a	no	165.4	9	52.9	10.1	Σ7 skinfolds	46.9	9.9				no	YPHV	years	0.6	1	1.81	0.09										km/h	29.4	2.1	CMJ	39.6	5.1
1970	LMT	U18	16.9	0.6	Elite	15	Male	Reliability and stability of anthropometric and performance measures in highly-trained young soccer players: effect of age and maturation	Buchheit	2013	Qatar	Cross-sectional	Football	n/a	no	170.8	7.5	61.4	9.8	Σ7 skinfolds	42.9	5.6				yes	YPHV	years	2	0.6	1.71	0.05										km/h	31.5	1.2	CMJ	47.2	6.1
1970	LMT	Pre-PHV	12.8	0.6	Elite	14	Male	Reliability and stability of anthropometric and performance measures in highly-trained young soccer players: effect of age and maturation	Buchheit	2013	Qatar	Cross-sectional	Football	n/a	no	150.7	5.4	38.5	3.5	Σ7 skinfolds	48.6	12.6				no	YPHV	years	-1.5	0.2	1.92	0.05										km/h	25.6	1.3	CMJ	29.6	3.7
1970	LMT	Circa-PHV	14.2	0.8	Elite	32	Male	Reliability and stability of anthropometric and performance measures in highly-trained young soccer players: effect of age and maturation	Buchheit	2013	Qatar	Cross-sectional	Football	n/a	no	160.6	6.1	48.1	7.5	Σ7 skinfolds	49	20.8				no	YPHV	years	-0.2	0.6	1.85	0.1										km/h	28.1	2	CMJ	37.4	4.7
1970	LMT	Post-PHV	15.6	1.5	Elite	34	Male	Reliability and stability of anthropometric and performance measures in highly-trained young soccer players: effect of age and maturation	Buchheit	2013	Qatar	Cross-sectional	Football	n/a	no	172.2	6.5	61.8	8.4	Σ7 skinfolds	47.2	10				yes	YPHV	years	1.8	0.5	1.76	0.08										km/h	30.7	2	CMJ	42.8	7.1
1972	LMT	Girls 11-13	13.3	0.7	Elite	11	Female	Sex-Related and Age-Related Differences in Knee Strength of Basketball Players Ages 11–17 Years	Buchanan	2003	USA	Cross-sectional	Basketball	n/a	no	161	15	57.5	9.3							no
1972	LMT	Girls 15-17	16.3	1.1	Elite	11	Female	Sex-Related and Age-Related Differences in Knee Strength of Basketball Players Ages 11–17 Years	Buchanan	2003	USA	Cross-sectional	Basketball	n/a	no	173	6	65.8	7.4							no
1972	LMT	Boys 11-13	12.1	1	Elite	10	Male	Sex-Related and Age-Related Differences in Knee Strength of Basketball Players Ages 11–17 Years	Buchanan	2003	USA	Cross-sectional	Basketball	n/a	no	160	7	54.4	12.1							no
1972	LMT	Boys 15-17	16.3	1.1	Elite	9	Male	Sex-Related and Age-Related Differences in Knee Strength of Basketball Players Ages 11–17 Years	Buchanan	2003	USA	Cross-sectional	Basketball	n/a	no	186	5	78	7.4							no
2014	LMT	Pre-puberty	13.1	0.7	n/a	13	Male	The development of aerobic power in young athletes	Baxter-Jones	1993	England	Mixed-Longitudinal	Football	3 years	no	152.5	5.1	41.3	4.9							no
2014	LMT	Mid puberty	13.7	0.9	n/a	27	Male	The development of aerobic power in young athletes	Baxter-Jones	1993	England	Mixed-Longitudinal	Football	3 years	no	154.8	4.9	44	6.6							no
2014	LMT	Late-puberty	15.9	1.4	n/a	77	Male	The development of aerobic power in young athletes	Baxter-Jones	1993	England	Mixed-Longitudinal	Football	3 years	no	172.7	7.7	62.8	10.1							no
2017	LMT	Jr pre	18.9	0.5		12	Male	Long-Term Training-Induced Changes in Sprinting Speed and Sprint Momentum in Elite Rugby Union Players	Barr	2014	Australia	Longitudinal	Rugby	2 years	no	185	7	92.2	8.8							no																m/s	8.64	0.46
2017	LMT	Jr year 1	19.9	0.5		12	Male	Long-Term Training-Induced Changes in Sprinting Speed and Sprint Momentum in Elite Rugby Union Players	Barr	2014	Australia	Longitudinal	Rugby	2 years	no			93.6	8.3							no																m/s	8.97	0.45
2017	LMT	Jr year 2	20.9	0.5		12	Male	Long-Term Training-Induced Changes in Sprinting Speed and Sprint Momentum in Elite Rugby Union Players	Barr	2014	Australia	Longitudinal	Rugby	2 years	no			96.6	9.7							no																m/s	9.14	0.42
2034	LMT		13.5	0.5		17	Male	Profiling the isokinetic shoulder rotator muscle strength in 13- to 36-year-old male and female handball players	dos Santos Andrade	2013	Brazil	Cross-sectional	Handball	n/a	no	161	4.6	53.2	6.4							no
2034	LMT		15.5	0.5		14	Male	Profiling the isokinetic shoulder rotator muscle strength in 13- to 36-year-old male and female handball players	dos Santos Andrade	2013	Brazil	Cross-sectional	Handball	n/a	no	167.8	6.4	61.6	8.9							no
2034	LMT		17.4	0.5		13	Male	Profiling the isokinetic shoulder rotator muscle strength in 13- to 36-year-old male and female handball players	dos Santos Andrade	2013	Brazil	Cross-sectional	Handball	n/a	no	169.3	8	68.1	8.6							no
2034	LMT		19	0		8	Male	Profiling the isokinetic shoulder rotator muscle strength in 13- to 36-year-old male and female handball players	dos Santos Andrade	2013	Brazil	Cross-sectional	Handball	n/a	no	171.4	7.6	67.7	9.6							no
2034	LMT		13.8	0.4		10	Female	Profiling the isokinetic shoulder rotator muscle strength in 13- to 36-year-old male and female handball players	dos Santos Andrade	2013	Brazil	Cross-sectional	Handball	n/a	no	166.7	8.2	59.8	6.9							no
2034	LMT		15.5	0.5		10	Female	Profiling the isokinetic shoulder rotator muscle strength in 13- to 36-year-old male and female handball players	dos Santos Andrade	2013	Brazil	Cross-sectional	Handball	n/a	no	180.6	7.5	70.8	9.6							no
2034	LMT		17.1	0.4		7	Female	Profiling the isokinetic shoulder rotator muscle strength in 13- to 36-year-old male and female handball players	dos Santos Andrade	2013	Brazil	Cross-sectional	Handball	n/a	no	183.3	6.4	80.8	11.2							no
2034	LMT		19	0		6	Female	Profiling the isokinetic shoulder rotator muscle strength in 13- to 36-year-old male and female handball players	dos Santos Andrade	2013	Brazil	Cross-sectional	Handball	n/a	no	182.6	7.7	81.5	11							no
2070	LMT	Baseline	15.07	0.73		27	Male	In-season monitoring of hip and groin strength, health and function in elite youth soccer: Implementing an early detection and management strategy over two consecutive seasons	Wollin	2018	Australia	Longitudinal	Football	22 months	no	174.52	6.28	66.44	8.13							no
2070	LMT	13 months				27		In-season monitoring of hip and groin strength, health and function in elite youth soccer: Implementing an early detection and management strategy over two consecutive seasons	Wollin	2018	Australia	Longitudinal	Football	22 months	no											no
2094	LMT	U13	12.21	0.8	Regional and national	14	Female	Knee isokinetic muscle strength and balance ratio in female soccer players of different age groups: a cross-sectional study	Vargas	2020	Brazil	Cross-sectional	Football	n/a	no	153	6	44.86	8.4							no
2094	LMT	U15	14	0.57	Regional and national	19	Female	Knee isokinetic muscle strength and balance ratio in female soccer players of different age groups: a cross-sectional study	Vargas	2020	Brazil	Cross-sectional	Football	n/a	no	161	6	54.81	7.04							no
2094	LMT	U17	15.78	0.69	Regional and national	14	Female	Knee isokinetic muscle strength and balance ratio in female soccer players of different age groups: a cross-sectional study	Vargas	2020	Brazil	Cross-sectional	Football	n/a	no	163	6	57.57	9.1							no
2094	LMT	PRO	18.21	0.41	Regional and national	19	Female	Knee isokinetic muscle strength and balance ratio in female soccer players of different age groups: a cross-sectional study	Vargas	2020	Brazil	Cross-sectional	Football	n/a	no	168	6	63.06	7.35							no
2108	LMT	U13	12.7	0.3	Elite	96	Male	A multidimensional approach to talent identification and selection in high-level youth Australian Football players	Tribolet	2018	Australia	Cross-sectional	Australian football	n/a	no	156.4	7.9	45.1	7.7							yes	APHV	years	13.73	0.6															Broad jump	185.5	15.8
2108	LMT	U14	13.6	0.3	Elite	107	Male	A multidimensional approach to talent identification and selection in high-level youth Australian Football players	Tribolet	2018	Australia	Cross-sectional	Australian football	n/a	no	163.7	8.1	51.6	8.01							yes	APHV	years	13.78	0.6															Broad jump	197.6	16.7
2108	LMT	U15	14.9	0.4	Elite	63	Male	A multidimensional approach to talent identification and selection in high-level youth Australian Football players	Tribolet	2018	Australia	Cross-sectional	Australian football	n/a	no	171.3	8.1	57.4	9.3							yes	APHV	years	13.97	0.6															Broad jump	191.2	21
2113	LMT		10			34	Male	Grip Strength in Youth Ice Hockey Players: Normative Values and Predictors of Performance	Toong	2018	Canada	Cross-sectional	Ice-hockey	n/a	no											no
2113	LMT		11			51	Male	Grip Strength in Youth Ice Hockey Players: Normative Values and Predictors of Performance	Toong	2018	Canada	Cross-sectional	Ice-hockey	n/a	no											no
2113	LMT		12			59	Male	Grip Strength in Youth Ice Hockey Players: Normative Values and Predictors of Performance	Toong	2018	Canada	Cross-sectional	Ice-hockey	n/a	no											no
2113	LMT		13			68	Male	Grip Strength in Youth Ice Hockey Players: Normative Values and Predictors of Performance	Toong	2018	Canada	Cross-sectional	Ice-hockey	n/a	no											no
2113	LMT		14			55	Male	Grip Strength in Youth Ice Hockey Players: Normative Values and Predictors of Performance	Toong	2018	Canada	Cross-sectional	Ice-hockey	n/a	no											no
2113	LMT		15			36	Male	Grip Strength in Youth Ice Hockey Players: Normative Values and Predictors of Performance	Toong	2018	Canada	Cross-sectional	Ice-hockey	n/a	no											no
2113	LMT		16			20	Male	Grip Strength in Youth Ice Hockey Players: Normative Values and Predictors of Performance	Toong	2018	Canada	Cross-sectional	Ice-hockey	n/a	no											no
2113	LMT		10			24	Female	Grip Strength in Youth Ice Hockey Players: Normative Values and Predictors of Performance	Toong	2018	Canada	Cross-sectional	Ice-hockey	n/a	no											no
2113	LMT		11			41	Female	Grip Strength in Youth Ice Hockey Players: Normative Values and Predictors of Performance	Toong	2018	Canada	Cross-sectional	Ice-hockey	n/a	no											no
2113	LMT		12			66	Female	Grip Strength in Youth Ice Hockey Players: Normative Values and Predictors of Performance	Toong	2018	Canada	Cross-sectional	Ice-hockey	n/a	no											no
2113	LMT		13			75	Female	Grip Strength in Youth Ice Hockey Players: Normative Values and Predictors of Performance	Toong	2018	Canada	Cross-sectional	Ice-hockey	n/a	no											no
2113	LMT		14			63	Female	Grip Strength in Youth Ice Hockey Players: Normative Values and Predictors of Performance	Toong	2018	Canada	Cross-sectional	Ice-hockey	n/a	no											no
2113	LMT		15			51	Female	Grip Strength in Youth Ice Hockey Players: Normative Values and Predictors of Performance	Toong	2018	Canada	Cross-sectional	Ice-hockey	n/a	no											no
2113	LMT		16			47	Female	Grip Strength in Youth Ice Hockey Players: Normative Values and Predictors of Performance	Toong	2018	Canada	Cross-sectional	Ice-hockey	n/a	no											no
2122	LMT	U19	18.3	0.7	Elite	16	Female	ANTHROPOMETRIC CHARACTERISTICS, PHYSICAL FITNESS, AND THROWING VELOCITY IN ELITE WOMEN’S HANDBALL TEAMS	Saavedra	2018	Iceland	Cross-sectional	Handball	n/a	no	172	6	67.7	6.62							no					1.94	0.08			4.7	0.17									CMJ	42.8	5.5
2122	LMT	U17	16.1	0.6	Elite	20	Female	ANTHROPOMETRIC CHARACTERISTICS, PHYSICAL FITNESS, AND THROWING VELOCITY IN ELITE WOMEN’S HANDBALL TEAMS	Saavedra	2018	Iceland	Cross-sectional	Handball	n/a	no	169	5	67.3	8.8							no					1.95	0.1			4.78	0.24									CMJ	37.1	2.9
2122	LMT	U15	14.5	0.5	Elite	21	Female	ANTHROPOMETRIC CHARACTERISTICS, PHYSICAL FITNESS, AND THROWING VELOCITY IN ELITE WOMEN’S HANDBALL TEAMS	Saavedra	2018	Iceland	Cross-sectional	Handball	n/a	no	171	6	63.6	7.9							no					1.93	0.08			4.77	0.21									CMJ	34.8	1.7
2129	LMT	<12 y			n/a	115	Female	E_x000B_ect of Sports and Growth on Hamstrings and Quadriceps Development in Young Female Athletes: Cross-Sectional Study	Sugimoto	2019	USA	Cross-sectional	Football	n/a	no											no
2129	LMT	13-16 y			n/a		Female	E_x000B_ect of Sports and Growth on Hamstrings and Quadriceps Development in Young Female Athletes: Cross-Sectional Study	Sugimoto	2019	USA	Cross-sectional	Football	n/a	no											no
2129	LMT	>17 y			n/a		Female	E_x000B_ect of Sports and Growth on Hamstrings and Quadriceps Development in Young Female Athletes: Cross-Sectional Study	Sugimoto	2019	USA	Cross-sectional	Football	n/a	no											no
2159	LMT	U12 non prof	12.1	0.3	Non-PROF	892	Male	longitudinalPhysical Development of Future Professional Male Soccer Players: Implications for Talent Identification and Development?	Saward	2020	England	Mixed-Longitudinal	Football	11 years	no	151.6	7.4	41.9	7							no																20 m (m/s)	5.8	0.28	CMJ arms	32.8	4.7
2159	LMT	U13 non	13.1	0.3	Non-PROF	814	Male	longitudinalPhysical Development of Future Professional Male Soccer Players: Implications for Talent Identification and Development?	Saward	2020	England	Mixed-Longitudinal	Football	11 years	no	158.3	9.1	47.5	8.9							no																20 m (m/s)	6.02	0.31	CMJ arms	36	5.3
2159	LMT	U14 non	14.1	0.4	Non-PROF	796	Male	longitudinalPhysical Development of Future Professional Male Soccer Players: Implications for Talent Identification and Development?	Saward	2020	England	Mixed-Longitudinal	Football	11 years	no	167.5	8.7	56.5	9.6							no																20 m (m/s)	6.29	0.35	CMJ arms	39.4	6
2159	LMT	U15 non	15.1	0.4	Non-PROF	608	Male	longitudinalPhysical Development of Future Professional Male Soccer Players: Implications for Talent Identification and Development?	Saward	2020	England	Mixed-Longitudinal	Football	11 years	no	173	7.6	63.4	9.1							no																20 m (m/s)	6.5	0.34	CMJ arms	42.4	5.4
2159	LMT	U16 non	16.1	0.4	Non-PROF	402	Male	longitudinalPhysical Development of Future Professional Male Soccer Players: Implications for Talent Identification and Development?	Saward	2020	England	Mixed-Longitudinal	Football	11 years	no	177	6.4	68.7	7.8							no																20 m (m/s)	6.64	0.29	CMJ arms	44.2	5.3
2159	LMT	U17 non	17.2	0.4	Non-PROF	330	Male	longitudinalPhysical Development of Future Professional Male Soccer Players: Implications for Talent Identification and Development?	Saward	2020	England	Mixed-Longitudinal	Football	11 years	no	178.4	6.5	71.9	7.6							no																20 m (m/s)	6.69	0.3	CMJ arms	44.9	4.7
2159	LMT	U18 non	18	0.4	Non-PROF	230	Male	longitudinalPhysical Development of Future Professional Male Soccer Players: Implications for Talent Identification and Development?	Saward	2020	England	Mixed-Longitudinal	Football	11 years	no	178.5	6.2	72.5	7.5							no																20 m (m/s)	6.73	0.24	CMJ arms	45.5	5.2
2159	LMT	U19 non	19	0.3	Non-PROF	68	Male	longitudinalPhysical Development of Future Professional Male Soccer Players: Implications for Talent Identification and Development?	Saward	2020	England	Mixed-Longitudinal	Football	11 years	no	178.9	5.7	74.6	6.4							no																20 m (m/s)	6.67	0.3	CMJ arms	46.3	7.1
2159	LMT	U12 prof	12.1	0.4	Elite	200	Male	longitudinalPhysical Development of Future Professional Male Soccer Players: Implications for Talent Identification and Development?	Saward	2020	England	Mixed-Longitudinal	Football	11 years	no	152	7.1	42	5.6							no																20 m (m/s)	5.9	0.28	CMJ arms	33.6	4.4
2159	LMT	U13 prof	13.1	0.3	Elite	231	Male	longitudinalPhysical Development of Future Professional Male Soccer Players: Implications for Talent Identification and Development?	Saward	2020	England	Mixed-Longitudinal	Football	11 years	no	158.5	8.6	47.5	8							no																20 m (m/s)	6.06	0.3	CMJ arms	36.5	5
2159	LMT	U14 prof	14.1	0.4	Elite	282	Male	longitudinalPhysical Development of Future Professional Male Soccer Players: Implications for Talent Identification and Development?	Saward	2020	England	Mixed-Longitudinal	Football	11 years	no	166.3	9.4	54.9	9.6							no																20 m (m/s)	6.29	0.33	CMJ arms	39.6	5
2159	LMT	U15 prof	15.1	0.4	Elite	264	Male	longitudinalPhysical Development of Future Professional Male Soccer Players: Implications for Talent Identification and Development?	Saward	2020	England	Mixed-Longitudinal	Football	11 years	no	173.5	8.8	62.8	9.7							no																20 m (m/s)	6.55	0.3	CMJ arms	43	5.8
2159	LMT	U16 prof	16.1	0.4	Elite	280	Male	longitudinalPhysical Development of Future Professional Male Soccer Players: Implications for Talent Identification and Development?	Saward	2020	England	Mixed-Longitudinal	Football	11 years	no	177.2	6.8	68.3	8.2							no																20 m (m/s)	6.7	0.28	CMJ arms	46.4	5.8
2159	LMT	U17 prof	17.1	0.4	Elite	280	Male	longitudinalPhysical Development of Future Professional Male Soccer Players: Implications for Talent Identification and Development?	Saward	2020	England	Mixed-Longitudinal	Football	11 years	no	179.8	6.1	72.5	6.7							no																20 m (m/s)	6.75	0.27	CMJ arms	47	6.2
2159	LMT	U18 prof	18	0.4	Elite	237	Male	longitudinalPhysical Development of Future Professional Male Soccer Players: Implications for Talent Identification and Development?	Saward	2020	England	Mixed-Longitudinal	Football	11 years	no	180.2	5.8	74.2	7							no																20 m (m/s)	6.78	0.25	CMJ arms	46.8	5.5
2159	LMT	U19 prof	18.9	0.3	Elite	56	Male	longitudinalPhysical Development of Future Professional Male Soccer Players: Implications for Talent Identification and Development?	Saward	2020	England	Mixed-Longitudinal	Football	11 years	no	179.7	5.1	75.7	7.6							no																20 m (m/s)	6.75	0.23	CMJ arms	46.9	6.1
2163	LMT							Association Between Mental Imagery and Change of Direction Performance in Young Elite Soccer Players of Different Maturity Status	Sariati	2021	Tunisia	Longitudinal	Football	11 years	no											no
2177	LMT	U14	13.6	0.3	Elite	26	Male	Eccentric knee flexor strength profiles of 341 elite male academy and senior Gaelic football players: Do body mass and previous hamstring injury impact performance?	Roe	2018	Ireland	Cross-sectional	Gaelic football	n/a	no			55	11.2							no
2177	LMT	U15	14.8	0.3	Elite	33	Male	Eccentric knee flexor strength profiles of 341 elite male academy and senior Gaelic football players: Do body mass and previous hamstring injury impact performance?	Roe	2018	Ireland	Cross-sectional	Gaelic football	n/a	no			62.6	8.7							no
2177	LMT	U16	15.5	0.5	Elite	21	Male	Eccentric knee flexor strength profiles of 341 elite male academy and senior Gaelic football players: Do body mass and previous hamstring injury impact performance?	Roe	2018	Ireland	Cross-sectional	Gaelic football	n/a	no			68.6	8.4							no
2177	LMT	U17	16.5	0.5	Elite	25	Male	Eccentric knee flexor strength profiles of 341 elite male academy and senior Gaelic football players: Do body mass and previous hamstring injury impact performance?	Roe	2018	Ireland	Cross-sectional	Gaelic football	n/a	no			69.7	6.4							no
2177	LMT	U21	20.2	0.8	Elite	88	Male	Eccentric knee flexor strength profiles of 341 elite male academy and senior Gaelic football players: Do body mass and previous hamstring injury impact performance?	Roe	2018	Ireland	Cross-sectional	Gaelic football	n/a	no			81.6	6.7							no
2192	LMT	Pre-PHV	11.9	1.1	Elite	135	Male	Altered landing mechanics are shown by male youth soccer players at different stages of maturation	Read	2018	UK	Cross-sectional	Football	n/a	no	148.2	7.5	39.7	6.4							no	Maturity offset	years	-2.2	0.6															Single leg jump	10.93	2.57
2192	LMT	Circa PHV	14.4	0.9	Elite	83	Male	Altered landing mechanics are shown by male youth soccer players at different stages of maturation	Read	2018	UK	Cross-sectional	Football	n/a	no	164.8	7.6	51.8	6.7							no	Maturity offset	years	0	0.3															Single leg jump	13.17	2.65
2192	LMT	Post PHV	16.1	1.1	Elite	129	Male	Altered landing mechanics are shown by male youth soccer players at different stages of maturation	Read	2018	UK	Cross-sectional	Football	n/a	no	176.6	6.7	66.8	8							yes	Maturity offset	years	2	0.8															Single leg jump	15.79	2.87
2209	LMT						Female	Physical performance development in a female national team soccer program	Poehing	2020	Canada	Mixed-Longitudinal	Football	5 years	no											no
2216	LMT	U16	15.5	0.2	National competitions	132	Male	Vertical Jump Performance in Hungarian Male Elite Junior Soccer Players	Petridis	2019	Hungary	Cross-sectional	Football	n/a	no	176	5	64	6.7							no																			Squat jump	32.9	4.1	CMJ	36.4
2216	LMT	U17	16.5	0.3	National competitions	144	Male	Vertical Jump Performance in Hungarian Male Elite Junior Soccer Players	Petridis	2019	Hungary	Cross-sectional	Football	n/a	no	176	6	67.6	7							no																			Squat jump	33.5	4	CMJ	37.3
2216	LMT	U18	17.5	0.3	National competitions	89	Male	Vertical Jump Performance in Hungarian Male Elite Junior Soccer Players	Petridis	2019	Hungary	Cross-sectional	Football	n/a	no	178	6	71.5	6.5							no																			Squat jump	33.9	4.2	CMJ	38.6
2221	LMT		12			14	Male	Muscle strength characteristics of the hamstrings and quadriceps in players from a high-level youth football Academy	Peek	2017	Australia	Cross-sectional	Football	n/a	no	152	7.9	42.1	9.4							no
2221	LMT		13			11	Male	Muscle strength characteristics of the hamstrings and quadriceps in players from a high-level youth football Academy	Peek	2017	Australia	Cross-sectional	Football	n/a	no	162.8	7	49.9	6							no
2221	LMT		14			14	Male	Muscle strength characteristics of the hamstrings and quadriceps in players from a high-level youth football Academy	Peek	2017	Australia	Cross-sectional	Football	n/a	no	169.7	9.3	57.1	10.9							no
2221	LMT		15			8	Male	Muscle strength characteristics of the hamstrings and quadriceps in players from a high-level youth football Academy	Peek	2017	Australia	Cross-sectional	Football	n/a	no	177.1	7.4	70	12.2							no
2253	LMT	U19			Elite	21	Male	Game-specific abilities in elite youth football players: validity and sensitivity to change in subjective coach ratings compared to objectively-assessed data	Niederer	2020	Germany	Cross-sectional	Football	n/a	no											no					1.81	0.05			4.28	0.12									CMJ	39.6	4.17
2253	LMT	U17			Elite	18	Male	Game-specific abilities in elite youth football players: validity and sensitivity to change in subjective coach ratings compared to objectively-assessed data	Niederer	2020	Germany	Cross-sectional	Football	n/a	no											no					1.82	0.06			4.24	0.13									CMJ	38.05	3.68
2253	LMT	U16			Elite	15	Male	Game-specific abilities in elite youth football players: validity and sensitivity to change in subjective coach ratings compared to objectively-assessed data	Niederer	2020	Germany	Cross-sectional	Football	n/a	no											no					1.8	0.05			4.27	0.12									CMJ	38.28	4.65
2253	LMT	U15			Elite	20	Male	Game-specific abilities in elite youth football players: validity and sensitivity to change in subjective coach ratings compared to objectively-assessed data	Niederer	2020	Germany	Cross-sectional	Football	n/a	no											no					1.9	0.06			4.53	0.15									CMJ	35.62	4.41
2253	LMT	U14			Elite	21	Male	Game-specific abilities in elite youth football players: validity and sensitivity to change in subjective coach ratings compared to objectively-assessed data	Niederer	2020	Germany	Cross-sectional	Football	n/a	no											no					2	0.11			4.76	0.24									CMJ	31.55	4.38
2253	LMT	U13			Elite	18	Male	Game-specific abilities in elite youth football players: validity and sensitivity to change in subjective coach ratings compared to objectively-assessed data	Niederer	2020	Germany	Cross-sectional	Football	n/a	no											no					2.03	0.1			4.94	0.24									CMJ	29.58	4.77
2253	LMT	U12			Elite	16	Male	Game-specific abilities in elite youth football players: validity and sensitivity to change in subjective coach ratings compared to objectively-assessed data	Niederer	2020	Germany	Cross-sectional	Football	n/a	no											no					2.09	0.06			5.08	0.15									CMJ	28.84	2.41
2280	LMT				Elite		Male	Variable long-term developmental trajectories of short sprint speed and jumping height in English Premier League academy soccer players: An applied case study	Moran	2020	England		6 years	n/a	no											no
2287	LMT	U15	14.1	0.2	n/a	8	Male	Correlation of Fiber-Type Composition and Sprint Performance in Youth Soccer Players	Metaxas	2019	Greece	Cross-sectional	Football	n/a	no	175	6	64.6	5.5				Body fat %	12.8	4.3	yes	Tanner stages	stage	4		1.9	0.1
2287	LMT	U13	12.7	0.2	n/a	9	Male	Correlation of Fiber-Type Composition and Sprint Performance in Youth Soccer Players	Metaxas	2019	Greece	Cross-sectional	Football	n/a	no	171	5	64.4	9.1				Body fat %	11.2	3	yes	Tanner stages	stage	3		2	0.1
2310	LMT	U13	12.7	0.2	Elite	14	Male	Phase Angle Is Related to 10 m and 30 m Sprint Time and Repeated-Sprint Ability in Young Male Soccer Players	Martins	2021	Brazil	Cross-sectional	Football	n/a	no	155.6	6.6	45.5	6.3				Fat free mass	7.5	1.6	no	38.2	8.5			1.8	0.1			4.8	0.3									Broad jump	194.4	11.7
2310	LMT	U15	14.9	0.2	Elite	25	Male	Phase Angle Is Related to 10 m and 30 m Sprint Time and Repeated-Sprint Ability in Young Male Soccer Players	Martins	2021	Brazil	Cross-sectional	Football	n/a	no	175.9	7.2	65.8	6.4				Fat free mass	8.2	3	no	54.9	4.3			1.7	0.1			4.2	0.2									Broad jump	233.2	14.6
2310	LMT	U17	16.5	0.5	Elite	23	Male	Phase Angle Is Related to 10 m and 30 m Sprint Time and Repeated-Sprint Ability in Young Male Soccer Players	Martins	2021	Brazil	Cross-sectional	Football	n/a	no	179.8	6	69.7	5.2				Fat free mass	7.2	2.8	no	58.9	6.5			1.6	0.1			4.1	0.2									Broad jump	239.4	15.2
2316	LMT	U12			Elite	15	Male	Nordic Hamstring Strength of Highly Trained Youth Football Players and Its Relation to Sprint Performance	Markovic	2018	Croatia	Cross-sectional	Football	n/a	no	151.7	7.5	40	6.7							no							3.49	0.14
2316	LMT	U13			Elite	18	Male	Nordic Hamstring Strength of Highly Trained Youth Football Players and Its Relation to Sprint Performance	Markovic	2018	Croatia	Cross-sectional	Football	n/a	no	163.9	8.7	50.9	8.7							no							3.35	0.13
2316	LMT	U14			Elite	20	Male	Nordic Hamstring Strength of Highly Trained Youth Football Players and Its Relation to Sprint Performance	Markovic	2018	Croatia	Cross-sectional	Football	n/a	no	168.5	8.1	56	7.6							no							3.31	0.1
2316	LMT	U15			Elite	21	Male	Nordic Hamstring Strength of Highly Trained Youth Football Players and Its Relation to Sprint Performance	Markovic	2018	Croatia	Cross-sectional	Football	n/a	no	173.9	7.9	60.8	9.2							no							3.21	0.14
2316	LMT	U16			Elite	25	Male	Nordic Hamstring Strength of Highly Trained Youth Football Players and Its Relation to Sprint Performance	Markovic	2018	Croatia	Cross-sectional	Football	n/a	no	176.6	5.8	67.2	6							no							3.08	0.1
2316	LMT	U17			Elite	16	Male	Nordic Hamstring Strength of Highly Trained Youth Football Players and Its Relation to Sprint Performance	Markovic	2018	Croatia	Cross-sectional	Football	n/a	no	177.7	5.8	69.5	4.9							no							2.99	0.09
2316	LMT	U18			Elite	8	Male	Nordic Hamstring Strength of Highly Trained Youth Football Players and Its Relation to Sprint Performance	Markovic	2018	Croatia	Cross-sectional	Football	n/a	no	175.2	7.2	70.1	3.6							no							2.99	0.09
2319	LMT	U14	12	0.8	Elite	10	Male	Anthropometry and fitness profile, and their relationships with technical performance and perceived effort during small-sided basketball games	Lima	2018	Portugal	Cross-sectional	Basketball	n/a	no	161	7.2	57.4	15.3							no																			CMJ	46.3	7.3
2319	LMT	U16	14.3	0.5	Elite	10	Male	Anthropometry and fitness profile, and their relationships with technical performance and perceived effort during small-sided basketball games	Lima	2018	Portugal	Cross-sectional	Basketball	n/a	no	170.7	9.8	67.2	17.7							no																			CMJ	51.9	12.7
2329	LMT	U15	14.5	0.3	Elite	38	Male	Change-of-direction, speed and jump performance in soccer players: a comparison across different age-categories	Loturco	2020	Brazil	Cross-sectional	Football	n/a	no	172.6	6.3	61.8	7.3							no													5 m	5.02225		5.72323		6.58275	Squat jump	33.6511		CMJ	34.4519
2329	LMT	U17	16.3	0.2	Elite	53	Male	Change-of-direction, speed and jump performance in soccer players: a comparison across different age-categories	Loturco	2020	Brazil	Cross-sectional	Football	n/a	no	176.3	8.3	64.8	7.3							no													5 m	4.79694		5.69402		6.65786	Squat jump	38.7989		CMJ	39.8284
2329	LMT	U20	19.1	0.4	Elite	42	Male	Change-of-direction, speed and jump performance in soccer players: a comparison across different age-categories	Loturco	2020	Brazil	Cross-sectional	Football	n/a	no	178.2	9.6	76.4	6.5							no													5 m	4.84701		5.76078		6.71627	Squat jump	38.7989		CMJ	40.5529
2344	LMT	U12			Elite	145	Male	longitudinalmotor performance development in early adolescence and its relationship to adult success: An 8-year prospective study of highly talented soccer players	Leyhr	2018	Germany	Longitudinal	Football	4 years	no											no							3.64	0.18
2344	LMT	U13			Elite		Male	longitudinalmotor performance development in early adolescence and its relationship to adult success: An 8-year prospective study of highly talented soccer players	Leyhr	2018	Germany	Longitudinal	Football	4 years	no											no							3.56	0.17
2344	LMT	U14			Elite		Male	longitudinalmotor performance development in early adolescence and its relationship to adult success: An 8-year prospective study of highly talented soccer players	Leyhr	2018	Germany	Longitudinal	Football	4 years	no											no							3.46	0.17
2344	LMT	U15			Elite		Male	longitudinalmotor performance development in early adolescence and its relationship to adult success: An 8-year prospective study of highly talented soccer players	Leyhr	2018	Germany	Longitudinal	Football	4 years	no											no							3.35	0.17
2344	LMT	U12			Non elite	989	Male	longitudinalmotor performance development in early adolescence and its relationship to adult success: An 8-year prospective study of highly talented soccer players	Leyhr	2018	Germany	Longitudinal	Football	4 years	no											no							3.66	0.17
2344	LMT	U13			Non elite		Male	longitudinalmotor performance development in early adolescence and its relationship to adult success: An 8-year prospective study of highly talented soccer players	Leyhr	2018	Germany	Longitudinal	Football	4 years	no											no							3.57	0.16
2344	LMT	U14			Non elite		Male	longitudinalmotor performance development in early adolescence and its relationship to adult success: An 8-year prospective study of highly talented soccer players	Leyhr	2018	Germany	Longitudinal	Football	4 years	no											no							3.44	0.17
2344	LMT	U15			Non elite		Male	longitudinalmotor performance development in early adolescence and its relationship to adult success: An 8-year prospective study of highly talented soccer players	Leyhr	2018	Germany	Longitudinal	Football	4 years	no											no							3.32	0.17
2347	LMT	U19	17.56	0.51		20	Male	Physical fitness profile in elite beach handball players of different age categories	Duncan	2020	Brazil	Cross-sectional	Beach handball	n/a	no	181	8.3	76.46	17.29							no													15 m	2.58	0.17				Broad jump	205.37	21.93
2347	LMT	U21	20.05	0.91		13	Male	Physical fitness profile in elite beach handball players of different age categories	Duncan	2020	Brazil	Cross-sectional	Beach handball	n/a	no	181	7.1	74.09	10.28							no													15 m	2.38	0.66				Broad jump	226.96	28.94
2356	LMT		12.2	0.4		9	Female	longitudinalchanges in maximal oxygen uptake in adolescent girls and boys with different training backgrounds	Landgraff	2020	Norway	Longitudinal	Football	4 years	no	151	3.7	40.9	7.4				Body fat %	16.8	8.3	no
2356	LMT		13.3	0.4		9	Female	longitudinalchanges in maximal oxygen uptake in adolescent girls and boys with different training backgrounds	Landgraff	2020	Norway	Longitudinal	Football	4 years	no	158	4.3	46.9	9				Body fat %	17.1	6.7	no
2356	LMT		15.2	0.3		9	Female	longitudinalchanges in maximal oxygen uptake in adolescent girls and boys with different training backgrounds	Landgraff	2020	Norway	Longitudinal	Football	4 years	no	166	4.4	56.7	7.1				Body fat %	19.6	5.6	no
2356	LMT		12.2	0.4		29	Male	longitudinalchanges in maximal oxygen uptake in adolescent girls and boys with different training backgrounds	Landgraff	2020	Norway	Longitudinal	Football	4 years	no	153	8	43.1	6.8				Body fat %	15.5	6.1	no
2356	LMT		13.4	0.3		29	Male	longitudinalchanges in maximal oxygen uptake in adolescent girls and boys with different training backgrounds	Landgraff	2020	Norway	Longitudinal	Football	4 years	no	162	9.1	48.9	7.4				Body fat %	13.5	5.4	no
2356	LMT		15.3	0.3		29	Male	longitudinalchanges in maximal oxygen uptake in adolescent girls and boys with different training backgrounds	Landgraff	2020	Norway	Longitudinal	Football	4 years	no	175	7.9	61.4	8.2				Body fat %	10.9	3.4	no
2389	LMT	U17	15.8	0.5		21	Male	SEASONAL REPEATED SPRINT ABILITY WITH CHANGE OF DIRECTION VARIATIONS IN U17 AND U20 ELITE BRAZILIAN SOCCER PLAYERS: A COMPARATIVE STUDY	Jorge	2017	Brazil	Cross-sectional	Football	n/a	no	176	7.6	66.5	8.5				Body fat %	10.5	1.8	no
2389	LMT	U20	18.2	0.8		22	Male	SEASONAL REPEATED SPRINT ABILITY WITH CHANGE OF DIRECTION VARIATIONS IN U17 AND U20 ELITE BRAZILIAN SOCCER PLAYERS: A COMPARATIVE STUDY	Jorge	2017	Brazil	Cross-sectional	Football	n/a	no	178.2	8	73.9	9.9				Body fat %	10.9	2.8	no
2390	LMT	U12	11.7	0.2	Elite	20	Male	Strength development and non-contact lower limb injury in academy footballers across age groups	Jones	2020	England	Cross-sectional	Football	n/a	no	148.72	5.7	39.93	2.9							no
2390	LMT	U13	12.6	0.3	Elite	17	Male	Strength development and non-contact lower limb injury in academy footballers across age groups	Jones	2020	England	Cross-sectional	Football	n/a	no	157.58	7.55	47	6.61							no
2390	LMT	U14	13.7	0.3	Elite	15	Male	Strength development and non-contact lower limb injury in academy footballers across age groups	Jones	2020	England	Cross-sectional	Football	n/a	no	167.74	7.77	53.79	8.5							no
2390	LMT	U15	14.6	0.3	Elite	22	Male	Strength development and non-contact lower limb injury in academy footballers across age groups	Jones	2020	England	Cross-sectional	Football	n/a	no	169.65	8.08	61.33	9.85							no
2390	LMT	U16	15.5	0.3	Elite	10	Male	Strength development and non-contact lower limb injury in academy footballers across age groups	Jones	2020	England	Cross-sectional	Football	n/a	no	175	6.04	65.95	4.54							no
2390	LMT	U18	16.7	0.6	Elite	24	Male	Strength development and non-contact lower limb injury in academy footballers across age groups	Jones	2020	England	Cross-sectional	Football	n/a	no	181.36	6	73.28	6.71							no
2412	LMT	U13	12.9	0.2	Elite	19	Male	Hamstring and Quadriceps Muscle Strength in Youth to Senior Elite Soccer: A Cross-Sectional Study Including 125 Players	Ishøi	2021	Denmark	Cross-sectional	Football	n/a	no			44.2	6.4							no
2412	LMT	U14	13.8	0.4	Elite	16	Male	Hamstring and Quadriceps Muscle Strength in Youth to Senior Elite Soccer: A Cross-Sectional Study Including 125 Players	Ishøi	2021	Denmark	Cross-sectional	Football	n/a	no			53.7	9							no
2412	LMT	U15	14.6	0.3	Elite	19	Male	Hamstring and Quadriceps Muscle Strength in Youth to Senior Elite Soccer: A Cross-Sectional Study Including 125 Players	Ishøi	2021	Denmark	Cross-sectional	Football	n/a	no			61.1	8.5							no
2412	LMT	U17	15.7	0.5	Elite	24	Male	Hamstring and Quadriceps Muscle Strength in Youth to Senior Elite Soccer: A Cross-Sectional Study Including 125 Players	Ishøi	2021	Denmark	Cross-sectional	Football	n/a	no			68.6	8.3							no									4.22	0.19
2412	LMT	U19	17.6	1	Elite	17	Male	Hamstring and Quadriceps Muscle Strength in Youth to Senior Elite Soccer: A Cross-Sectional Study Including 125 Players	Ishøi	2021	Denmark	Cross-sectional	Football	n/a	no			71	6.9							no									4.05	0.14
2416	LMT	U12			Selected	582	Male	Nationwide Subjective and Objective Assessments of Potential Talent Predictors in Elite Youth Soccer: An Investigation of Prognostic Validity in a Prospective Study	Honer	2021	Germany	Cross-sectional	Football	n/a	no											no							3.54	0.15
2416	LMT	U12 non			Non selected	6077	Male	Nationwide Subjective and Objective Assessments of Potential Talent Predictors in Elite Youth Soccer: An Investigation of Prognostic Validity in a Prospective Study	Honer	2021	Germany	Cross-sectional	Football	n/a	no											no							3.64	0.16
2416	LMT	U13			Selected	356	Male	Nationwide Subjective and Objective Assessments of Potential Talent Predictors in Elite Youth Soccer: An Investigation of Prognostic Validity in a Prospective Study	Honer	2021	Germany	Cross-sectional	Football	n/a	no											no							3.43	0.15
2416	LMT	U13 not			Non selected	3324	Male	Nationwide Subjective and Objective Assessments of Potential Talent Predictors in Elite Youth Soccer: An Investigation of Prognostic Validity in a Prospective Study	Honer	2021	Germany	Cross-sectional	Football	n/a	no											no							3.55	0.16
2416	LMT	U14			Selected	202	Male	Nationwide Subjective and Objective Assessments of Potential Talent Predictors in Elite Youth Soccer: An Investigation of Prognostic Validity in a Prospective Study	Honer	2021	Germany	Cross-sectional	Football	n/a	no											no							3.29	0.15
2416	LMT	U14 non			Non selected	2083	Male	Nationwide Subjective and Objective Assessments of Potential Talent Predictors in Elite Youth Soccer: An Investigation of Prognostic Validity in a Prospective Study	Honer	2021	Germany	Cross-sectional	Football	n/a	no											no							3.42	0.17
2416	LMT	U15			Selected	58	Male	Nationwide Subjective and Objective Assessments of Potential Talent Predictors in Elite Youth Soccer: An Investigation of Prognostic Validity in a Prospective Study	Honer	2021	Germany	Cross-sectional	Football	n/a	no											no							3.23	0.14
2416	LMT	U15 non			Non selected	1187	Male	Nationwide Subjective and Objective Assessments of Potential Talent Predictors in Elite Youth Soccer: An Investigation of Prognostic Validity in a Prospective Study	Honer	2021	Germany	Cross-sectional	Football	n/a	no											no							3.29	0.16
2434	LMT	U16-U17						Does Early Recruitment Predict Greater Physical Performance in Academy Soccer Players?	Hertzog	2018	Qatar	Longitudinal	Football	5 years	no											no
2437	LMT	U12	12.4	0.4	Local	50	Male	Relationships Between Physical Testing and Match Activity Profiles Across the Australian Football League Participation Pathway	Haycraft	2019	Australia	Cross-sectional	Australian football	n/a	no	160.7	11.3	50.7	13							no					2.05	0.15	3.51	0.21					5 m	1.18	0.08				CMJ	40.4	7.7
2437	LMT	U14	13.7	0.5	Local	81	Male	Relationships Between Physical Testing and Match Activity Profiles Across the Australian Football League Participation Pathway	Haycraft	2019	Australia	Cross-sectional	Australian football	n/a	no	165.9	10.2	55	10.8							no					2.05	0.22	3.46	0.19					5 m	1.16	0.08				CMJ	41.9	8.4
2437	LMT	U16	16.2	0.5	Local	37	Male	Relationships Between Physical Testing and Match Activity Profiles Across the Australian Football League Participation Pathway	Haycraft	2019	Australia	Cross-sectional	Australian football	n/a	no	180.7	7.9	69.1	7.3							no					1.82	0.08	3.12	0.14					5 m	1.06	0.07				CMJ	59.1	7.9
2437	LMT	U18	17.5	0.4	Local	15	Male	Relationships Between Physical Testing and Match Activity Profiles Across the Australian Football League Participation Pathway	Haycraft	2019	Australia	Cross-sectional	Australian football	n/a	no	180.4	6.3	72.7	7.9							no					1.86	0.1	3.13	0.15					5 m	1.09	0.07				CMJ	57.3	8.9
2437	LMT	U16	16	0.2	National	45	Male	Relationships Between Physical Testing and Match Activity Profiles Across the Australian Football League Participation Pathway	Haycraft	2019	Australia	Cross-sectional	Australian football	n/a	no	183.5	6.6	73.2	6.6							no					1.88	0.07	3.14	0.12					5 m	1.14	0.05				CMJ	62.7	7
2437	LMT	U18	17.7	0.7	State	37	Male	Relationships Between Physical Testing and Match Activity Profiles Across the Australian Football League Participation Pathway	Haycraft	2019	Australia	Cross-sectional	Australian football	n/a	no	184.2	8.4	79.4	9.5							no					1.88	0.07	3.13	0.1					5 m	1.14	0.04				CMJ	59.5	5.6
2437	LMT	U18	16.4	0.3	National	22	Male	Relationships Between Physical Testing and Match Activity Profiles Across the Australian Football League Participation Pathway	Haycraft	2019	Australia	Cross-sectional	Australian football	n/a	no	187	6.9	75.9	6.9							no					1.83	0.05	3.08	0.1					5 m	1.09	0.05				CMJ	60.2	7
2447	LMT	Pre-PHV	12.93	0.47	Elite	34	Male	Analysis of Maturity Status As A Determinant of the Relationships Between Conditioning Capacities and Pre-Planned Agility in Young Handball Athletes.	Hammami	2017	Tunisia	Cross-sectional	Handball	n/a	no	156.71	7	48.33	9.77				Body fat %	14.45	6.47	no	YPHV	years	-0.68	0.42	1.93	0.11	3.16	0.25	5.14	0.37	20mF = flying								CMJ	24.76	3.86	Broad jump	162.97
2447	LMT	Post PHV	14.93	0.79	Elite	22	Male	Analysis of Maturity Status As A Determinant of the Relationships Between Conditioning Capacities and Pre-Planned Agility in Young Handball Athletes.	Hammami	2017	Tunisia	Cross-sectional	Handball	n/a	no	175.05	5.12	66.7	8.92				Body fat %	12.26	6.41	yes	YPHV	years	1.44	0.61	1.91	0.14	2.8	0.3	4.71	0.4									CMJ	30.42	5.93	Broad jump	199.41
2453	LMT		12.02	0.31	n/a	56	Male	The role of growth, maturation and sporting environment on the development of performance and technical and tactical skills in youth basketball players: The INEX study	Guimaraes	2021	Portugal	Cross-sectional	Basketball	n/a	no	156.5	7.89	45.92	8.26				Fat free mass	37.52	6.33	no	YPHV	years	-1.38	0.56			3.9	0.3					5 m	1.26	0.12				CMJ	21.82	4.67	Squat jump	21.4
2453	LMT		13	0.31	n/a	47	Male	The role of growth, maturation and sporting environment on the development of performance and technical and tactical skills in youth basketball players: The INEX study	Guimaraes	2021	Portugal	Cross-sectional	Basketball	n/a	no	161.99	8.77	51.5	11.11				Fat free mass	42.05	8.1	no	YPHV	years	-0.58	0.73			3.75	0.25					5 m	1.23	0.1				CMJ	23.41	4.4	Squat jump	23.27
2453	LMT		14.03	0.3	n/a	53	Male	The role of growth, maturation and sporting environment on the development of performance and technical and tactical skills in youth basketball players: The INEX study	Guimaraes	2021	Portugal	Cross-sectional	Basketball	n/a	no	168.18	8.75	56.55	9.49				Fat free mass	46.66	7.28	no	YPHV	years	0.35	0.73			3.63	0.25					5 m	1.21	0.1				CMJ	26.16	5.18	Squat jump	25.08
2453	LMT		15.08	0.28	n/a	41	Male	The role of growth, maturation and sporting environment on the development of performance and technical and tactical skills in youth basketball players: The INEX study	Guimaraes	2021	Portugal	Cross-sectional	Basketball	n/a	no	175.76	8.47	67.53	10.76				Fat free mass	55.57	7.59	yes	YPHV	years	1.57	0.68			3.45	0.28					5 m	1.15	0.1				CMJ	28.44	5.08	Squat jump	27.05
2495	LMT	U14			Semi-professional	17	Male	Association Between Match Activity, Endurance Levels and Maturity in Youth Football Players	Francini	2019	Italy	Cross-sectional	Football	n/a	no	166	10	54.1	9.8				Body fat %	11.1	4.2	no	YPHV	years	-0.8	0.7
2495	LMT	U15			Semi-professional	17	Male	Association Between Match Activity, Endurance Levels and Maturity in Youth Football Players	Francini	2019	Italy	Cross-sectional	Football	n/a	no	172	5	57.1	5.8				Body fat %	8.7	2.3	no	YPHV	years	0	0.4
2495	LMT	U16			Semi-professional	16	Male	Association Between Match Activity, Endurance Levels and Maturity in Youth Football Players	Francini	2019	Italy	Cross-sectional	Football	n/a	no	171	6	60.7	8				Body fat %	10.8	4.1	no	YPHV	years	0.5	0.5
2495	LMT	U17			Semi-professional	18	Male	Association Between Match Activity, Endurance Levels and Maturity in Youth Football Players	Francini	2019	Italy	Cross-sectional	Football	n/a	no	178	6	66.2	5.6				Body fat %	9.2	3.5	yes	YPHV	years	1.5	0.5
2517	LMT	-0.5	11.87	0.31	Elite	19	Female	Physical characteristics of elite youth female soccer players characterised by maturity status.	Emmonds	2018	England	Cross-sectional	Football	n/a	no	151.1	4.5	40.5	4.9							no	YPHV	years	-0.5		2	0.12			5.09	0.21									CMJ	28.64	3.84
2517	LMT	0.5	12.83	0.67	Elite	22	Female	Physical characteristics of elite youth female soccer players characterised by maturity status.	Emmonds	2018	England	Cross-sectional	Football	n/a	no	157.4	4.8	49	5							no	YPHV	years	0.5		2.08	0.16			4.98	0.47									CMJ	29.61	3.52
2517	LMT	1.5	14.01	0.65	Elite	36	Female	Physical characteristics of elite youth female soccer players characterised by maturity status.	Emmonds	2018	England	Cross-sectional	Football	n/a	no	162.2	4.4	54.9	5.1							yes	YPHV	years	1.5		1.99	0.14			4.9	0.26									CMJ	28.63	3.87
2517	LMT	2.5	15.19	0.67	Elite	27	Female	Physical characteristics of elite youth female soccer players characterised by maturity status.	Emmonds	2018	England	Cross-sectional	Football	n/a	no	165.8	6.9	57.5	7.5							yes	YPHV	years	2.5		1.98	0.15			4.81	0.27									CMJ	33.42	4.33
2525	LMT		12		Successful	537	Male	Progression from youth to professional soccer: A longitudinalstudy of successful and unsuccessful academy graduates	Dugdale	2021	Scottland	Mixed-Longitudinal	Football	6 years	no	154	6.4	44.6	6.5							no					1.94	0.1	3.43	0.15					5 m	1.11	0.07				CMJ	27.8	4.1
2525	LMT		12		Unsuccessful		Male	Progression from youth to professional soccer: A longitudinalstudy of successful and unsuccessful academy graduates	Dugdale	2021	Scottland	Mixed-Longitudinal	Football	6 years	no	154.6	7.4	43.6	8.9							no					1.9	0.09	3.39	0.14					5 m	1.08	0.06				CMJ	27	4.5
2525	LMT		13		Successful		Male	Progression from youth to professional soccer: A longitudinalstudy of successful and unsuccessful academy graduates	Dugdale	2021	Scottland	Mixed-Longitudinal	Football	6 years	no	161.6	7.4	49.8	6.6							no					1.85	0.08	3.27	0.12					5 m	1.06	0.06				CMJ	31.3	4.3
2525	LMT		13		Unsuccessful		Male	Progression from youth to professional soccer: A longitudinalstudy of successful and unsuccessful academy graduates	Dugdale	2021	Scottland	Mixed-Longitudinal	Football	6 years	no	163	8.1	50.5	7.8							no					1.85	0.11	3.27	0.16					5 m	1.05	0.07				CMJ	30	4.8
2525	LMT		14		Successful		Male	Progression from youth to professional soccer: A longitudinalstudy of successful and unsuccessful academy graduates	Dugdale	2021	Scottland	Mixed-Longitudinal	Football	6 years	no	169.6	6.6	57.6	7.5							no					1.82	0.12	3.13	0.17					5 m	1.03	0.07				CMJ	33.6	5.9
2525	LMT		14		Unsuccessful		Male	Progression from youth to professional soccer: A longitudinalstudy of successful and unsuccessful academy graduates	Dugdale	2021	Scottland	Mixed-Longitudinal	Football	6 years	no	170.1	7.4	58.2	8.4							no					1.82	0.11	3.17	0.15					5 m	1.04	0.07				CMJ	32.9	4.8
2525	LMT		15		Successful		Male	Progression from youth to professional soccer: A longitudinalstudy of successful and unsuccessful academy graduates	Dugdale	2021	Scottland	Mixed-Longitudinal	Football	6 years	no	174.1	5.8	64.1	7.4							no					1.78	0.12	3.08	0.15					5 m	1.02	0.07				CMJ	35.7	3.3
2525	LMT		15		Unsuccessful		Male	Progression from youth to professional soccer: A longitudinalstudy of successful and unsuccessful academy graduates	Dugdale	2021	Scottland	Mixed-Longitudinal	Football	6 years	no	175.2	6.6	64.3	7.4							no					1.79	0.1	3.08	0.14					5 m	1.03	0.06				CMJ	36	4.8
2525	LMT		16		Successful		Male	Progression from youth to professional soccer: A longitudinalstudy of successful and unsuccessful academy graduates	Dugdale	2021	Scottland	Mixed-Longitudinal	Football	6 years	no	177.1	5.5	67.6	8.3							no					1.76	0.1	3.02	0.12					5 m	0.99	0.07				CMJ	37.8	3.8
2525	LMT		16		Unsuccessful		Male	Progression from youth to professional soccer: A longitudinalstudy of successful and unsuccessful academy graduates	Dugdale	2021	Scottland	Mixed-Longitudinal	Football	6 years	no	176	6.2	67.3	7.1							no					1.76	0.1	3.03	0.12					5 m	1.02	0.07				CMJ	37.2	4.4
2525	LMT		17		Successful		Male	Progression from youth to professional soccer: A longitudinalstudy of successful and unsuccessful academy graduates	Dugdale	2021	Scottland	Mixed-Longitudinal	Football	6 years	no	180	4.6	70.2	6.2							no					1.7	0.08	3.03	0.1					5 m	0.96	0.07				CMJ	35.9	3.6
2525	LMT		17		Unsuccessful		Male	Progression from youth to professional soccer: A longitudinalstudy of successful and unsuccessful academy graduates	Dugdale	2021	Scottland	Mixed-Longitudinal	Football	6 years	no	177.7	5.3	72	6							no					1.74	0.08	3.01	0.11					5 m	1.01	0.07				CMJ	35.5	4.1
2533	LMT	Pre-PHV			Elite	130	Male	Movement competency and measures of isometric and dynamic strength and power in boys of different maturity status	Dobbs	2020	Wales	Cross-sectional	Cricket	n/a	no	148.02	7.72	41.22	7.98							no	YPHV	years	-2.17	0.65															CMJ	17.45	3.39	Squat jump	12.81
2533	LMT	Circa PHV			Elite	33	Male	Movement competency and measures of isometric and dynamic strength and power in boys of different maturity status	Dobbs	2020	Wales	Cross-sectional	Cricket	n/a	no	164.12	5.74	55.48	8.06							no	YPHV	years	-0.01	0.36															CMJ	21.31	5.23	Squat jump	15.45
2533	LMT	Post PHV			Elite	43	Male	Movement competency and measures of isometric and dynamic strength and power in boys of different maturity status	Dobbs	2020	Wales	Cross-sectional	Cricket	n/a	no	175.94	6.96	70.15	10.54							yes	YPHV	years	1.92	0.68															CMJ	25.43	5.1	Squat jump	19.1
2543	LMT	U13	12	0	Elite	18	Male	Short and long lever adductor squeeze strength values in 100 elite youth soccer players: Does age and previous groin pain matter?	DeLang	2020	USA	Cross-sectional	Football	n/a	no	156.1	5.4	47.1	7.4							no
2543	LMT	U14	13.1	0.3	Elite	20	Male	Short and long lever adductor squeeze strength values in 100 elite youth soccer players: Does age and previous groin pain matter?	DeLang	2020	USA	Cross-sectional	Football	n/a	no	164.8	10.3	56.2	11.9							no
2543	LMT	U15	13.9	0.5	Elite	21	Male	Short and long lever adductor squeeze strength values in 100 elite youth soccer players: Does age and previous groin pain matter?	DeLang	2020	USA	Cross-sectional	Football	n/a	no	167.2	5.2	57.7	7.4							no
2543	LMT	U17	15.5	0.5	Elite	25	Male	Short and long lever adductor squeeze strength values in 100 elite youth soccer players: Does age and previous groin pain matter?	DeLang	2020	USA	Cross-sectional	Football	n/a	no	173.2	9.3	68.3	9.8							no
2543	LMT	U19	17.3	0.4	Elite	16	Male	Short and long lever adductor squeeze strength values in 100 elite youth soccer players: Does age and previous groin pain matter?	DeLang	2020	USA	Cross-sectional	Football	n/a	no	178.1	8.9	73.4	10.5							no
2553	LMT	Pubescent	14.5	0.8	n/a	15	Male	Maturity status effects on torque and muscle architecture of young soccer players	Cunha	2020	Brazil	Cross-sectional	Football	n/a	no	173	5.3	64.2	7.8							no
2553	LMT	Post pubescent	16.6	1.2	n/a	19	Male	Maturity status effects on torque and muscle architecture of young soccer players	Cunha	2020	Brazil	Cross-sectional	Football	n/a	no	182	6.3	76.6	7							no
2557	LMT	U12			Elite	512	Male	Anthropometric and physical performance profiling does not predict professional contracts awarded in an elite Scottish soccer academy over a 10-year period	Craig	2021	Scottland	Mixed-Longitudinal	Football	n/a	no	147.9	6.6	38.5	5.5							no					1.96	0.07	3.5	0.16					5 m	1.11	0.07				CMJ	25.5	4.6
2557	LMT	U13			Elite		Male	Anthropometric and physical performance profiling does not predict professional contracts awarded in an elite Scottish soccer academy over a 10-year period	Craig	2021	Scottland	Mixed-Longitudinal	Football	n/a	no	155.4	7.6	43.8	7							no					1.91	0.09	3.39	0.15					5 m	1.08	0.07				CMJ	27.1	4.4
2557	LMT	U14			Elite		Male	Anthropometric and physical performance profiling does not predict professional contracts awarded in an elite Scottish soccer academy over a 10-year period	Craig	2021	Scottland	Mixed-Longitudinal	Football	n/a	no	162.8	7.9	51.3	7.5							no					1.85	0.09	3.26	0.16					5 m	1.06	0.07				CMJ	30.8	5.3
2557	LMT	U15			Elite		Male	Anthropometric and physical performance profiling does not predict professional contracts awarded in an elite Scottish soccer academy over a 10-year period	Craig	2021	Scottland	Mixed-Longitudinal	Football	n/a	no	171	7.1	59	8.1							no					1.81	0.11	3.14	0.14					5 m	1.04	0.07				CMJ	33.8	4.9
2557	LMT	U17			Elite		Male	Anthropometric and physical performance profiling does not predict professional contracts awarded in an elite Scottish soccer academy over a 10-year period	Craig	2021	Scottland	Mixed-Longitudinal	Football	n/a	no	175.2	6.3	65.7	7.6							no					1.78	0.11	3.07	0.14					5 m	1.03	0.07				CMJ	36.3	5
2558	LMT	U15C	13.9	0.5	Regional level	9	Male	The effects of an enrichment training program for youth football attackers	Coutinho	2018	Portugal	Cross-sectional	Football	n/a	yes	167	9	54.2	11.1							no									4.85	0.47									CMJ	32.38	4.85
2558	LMT	U15E	14.2	0.8	Regional level	9	Male	The effects of an enrichment training program for youth football attackers	Coutinho	2018	Portugal	Cross-sectional	Football	n/a	yes	161.2	5.5	50.7	10.3							no									4.94	0.3									CMJ	29.39	5.34
2558	LMT	U17C	16.1	0.7	Regional level	6	Male	The effects of an enrichment training program for youth football attackers	Coutinho	2018	Portugal	Cross-sectional	Football	n/a	yes	174.3	5.8	66.9	5.2							no									4.33	0.07									CMJ	40.98	1.69
2558	LMT	U17E			Regional level	6	Male	The effects of an enrichment training program for youth football attackers	Coutinho	2018	Portugal	Cross-sectional	Football	n/a	yes	170.6	5.8	64.9	6.8							no									4.94	0.3									CMJ	29.39	5.34
2564	LMT		13			102	Male	Three-Year longitudinalFitness Tracking in Top-Level Competitive Youth Ice Hockey Players	Cordingley	2019	Canada	Longitudinal	Ice-hockey	3 years	no	169.4	6.8	58.6	9.2				Body fat %	9.7	3.9	no																			Broad jump	209.8	17.2
2564	LMT		14			102	Male	Three-Year longitudinalFitness Tracking in Top-Level Competitive Youth Ice Hockey Players	Cordingley	2019	Canada	Longitudinal	Ice-hockey	3 years	no	175.2	6.1	66.8	8.9				Body fat %	11.1	3.7	no																			Broad jump	227.4	16.4
2564	LMT		15			102	Male	Three-Year longitudinalFitness Tracking in Top-Level Competitive Youth Ice Hockey Players	Cordingley	2019	Canada	Longitudinal	Ice-hockey	3 years	no	178.1	5.2	73.1	8.8				Body fat %	10.8	4.7	no																			Broad jump	237.3	14.5
2575	LMT	U18 elite	17.5	0.85		41	Male	Anthropometric, physiological characteristics and rugby-specific game skills of schoolboy players of different age categories and playing standards	Chiwaridzo	2020	Zimbabwe	Cross-sectional	Rugby	n/a	no	173	6	77.5	9.58	Σ7 skinfolds	64.7	15.6				yes	YPHV	years	1.93	0.53			3.25	0.17			5.6	0.29							Vertical jump (chalk)	47.8	3.81
2575	LMT	U18	17.4	0.87		46	Male	Anthropometric, physiological characteristics and rugby-specific game skills of schoolboy players of different age categories and playing standards	Chiwaridzo	2020	Zimbabwe	Cross-sectional	Rugby	n/a	no	172	8	75.9	11.6	Σ7 skinfolds	69.8	24.4				yes	YPHV	years	1.64	0.97			3.36	0.23			5.84	0.4							Vertical jump (chalk)	42.5	3.84
2575	LMT	U16 elite	14.9	0.31		41	Male	Anthropometric, physiological characteristics and rugby-specific game skills of schoolboy players of different age categories and playing standards	Chiwaridzo	2020	Zimbabwe	Cross-sectional	Rugby	n/a	no	167	8	63.7	9.09	Σ7 skinfolds	63.4	17.1				no	YPHV	years	0.64	0.92			3.5	0.22			6.14	0.46							Vertical jump (chalk)	38.3	2.38
2575	LMT	U16	14.8	0.43		30	Male	Anthropometric, physiological characteristics and rugby-specific game skills of schoolboy players of different age categories and playing standards	Chiwaridzo	2020	Zimbabwe	Cross-sectional	Rugby	n/a	no	168	8	61.2	15.5	Σ7 skinfolds	68.4	10.5				no	YPHV	years	-0.01	0.82			3.55	0.22			6.2	0.6							Vertical jump (chalk)	34.9	2.82
2585	LMT		12			10	Female	longitudinalChanges of Functional Capacities Among Adolescent Female Basketball Players	Carvalho	2019	Brazil	Mixed-Longitudinal	Basketball	n/a	no											no																			CMJ	22.52
2585	LMT		13			23	Female	longitudinalChanges of Functional Capacities Among Adolescent Female Basketball Players	Carvalho	2019	Brazil	Mixed-Longitudinal	Basketball	n/a	no											no																			CMJ	24.63
2585	LMT		14				Female	longitudinalChanges of Functional Capacities Among Adolescent Female Basketball Players	Carvalho	2019	Brazil	Mixed-Longitudinal	Basketball	n/a	no											no																			CMJ	26.26
2585	LMT		15			15	Female	longitudinalChanges of Functional Capacities Among Adolescent Female Basketball Players	Carvalho	2019	Brazil	Mixed-Longitudinal	Basketball	n/a	no											no																			CMJ	27.41
2585	LMT		16				Female	longitudinalChanges of Functional Capacities Among Adolescent Female Basketball Players	Carvalho	2019	Brazil	Mixed-Longitudinal	Basketball	n/a	no											no																			CMJ	28.09
2585	LMT	1 y pre menarche					Female	longitudinalChanges of Functional Capacities Among Adolescent Female Basketball Players	Carvalho	2019	Brazil	Mixed-Longitudinal	Basketball	n/a	no											no																			CMJ	23.33
2585	LMT	Age at menarche					Female	longitudinalChanges of Functional Capacities Among Adolescent Female Basketball Players	Carvalho	2019	Brazil	Mixed-Longitudinal	Basketball	n/a	no											no																			CMJ	24.13
2585	LMT	1 y after					Female	longitudinalChanges of Functional Capacities Among Adolescent Female Basketball Players	Carvalho	2019	Brazil	Mixed-Longitudinal	Basketball	n/a	no											no																			CMJ	24.93
2585	LMT	2 y after					Female	longitudinalChanges of Functional Capacities Among Adolescent Female Basketball Players	Carvalho	2019	Brazil	Mixed-Longitudinal	Basketball	n/a	no											no																			CMJ	25.73
2585	LMT	3 y after					Female	longitudinalChanges of Functional Capacities Among Adolescent Female Basketball Players	Carvalho	2019	Brazil	Mixed-Longitudinal	Basketball	n/a	no											no																			CMJ	26.53
2599	LMT	U14	13.6	0.3	n/a	30	Female	Cross-Sectional Study of the Physical Fitness and Anthropometric Profiles of Adolescent Hurling, Camogie, and Gaelic Football Players	Byrne	2021	Ireland	Cross-sectional	Hurling, camogie, Gaelic football	n/a	no	158.3	5.7	51	7.1							yes	YPHV	years	1.42	0.38									15 m	2.87	0.16				CMJ	36.4	5.4	Broad jump	142.9
2599	LMT	U15	14.6	0.3	n/a	33	Female	Cross-Sectional Study of the Physical Fitness and Anthropometric Profiles of Adolescent Hurling, Camogie, and Gaelic Football Players	Byrne	2021	Ireland	Cross-sectional	Hurling, camogie, Gaelic football	n/a	no	165.6	5.5	58.4	11.6							yes	YPHV	years	2.54	0.41									15 m	2.88	0.17				CMJ	35.9	5.1	Broad jump	139.7
2599	LMT	U16	15.7	0.3	n/a	34	Female	Cross-Sectional Study of the Physical Fitness and Anthropometric Profiles of Adolescent Hurling, Camogie, and Gaelic Football Players	Byrne	2021	Ireland	Cross-sectional	Hurling, camogie, Gaelic football	n/a	no	164.3	4.6	57.4	4.4							yes	YPHV	years	3.16	0.34									15 m	2.77	0.14				CMJ	38.5	4.5	Broad jump	156.5
2599	LMT	U18	16.8	0.3	n/a	16	Female	Cross-Sectional Study of the Physical Fitness and Anthropometric Profiles of Adolescent Hurling, Camogie, and Gaelic Football Players	Byrne	2021	Ireland	Cross-sectional	Hurling, camogie, Gaelic football	n/a	no	165.6	6.7	62.9	9.7							yes	YPHV	years	4.19	0.3
2599	LMT	U14	13.7	0.3	n/a	52	Male	Cross-Sectional Study of the Physical Fitness and Anthropometric Profiles of Adolescent Hurling, Camogie, and Gaelic Football Players	Byrne	2021	Ireland	Cross-sectional	Hurling, camogie, Gaelic football	n/a	no	163.4	7	53	10.1							no	YPHV	years	0.1	0.43									15 m	2.79	0.15				CMJ	37	5.7	Broad jump	153.3
2599	LMT	U15	14.7	0.3	n/a	53	Male	Cross-Sectional Study of the Physical Fitness and Anthropometric Profiles of Adolescent Hurling, Camogie, and Gaelic Football Players	Byrne	2021	Ireland	Cross-sectional	Hurling, camogie, Gaelic football	n/a	no	170.2	9.3	57.4	11.6							yes	YPHV	years	1.08	0.51									15 m	2.72	0.12				CMJ	39.9	5	Broad jump	159.4
2599	LMT	U16	15.7	0.3	n/a	54	Male	Cross-Sectional Study of the Physical Fitness and Anthropometric Profiles of Adolescent Hurling, Camogie, and Gaelic Football Players	Byrne	2021	Ireland	Cross-sectional	Hurling, camogie, Gaelic football	n/a	no	175.5	7.1	64.8	8.9							yes	YPHV	years	1.96	0.51									15 m	2.56	0.11				CMJ	42.5	6.1	Broad jump	176
2599	LMT	U18	16.6	0.3	n/a	39	Male	Cross-Sectional Study of the Physical Fitness and Anthropometric Profiles of Adolescent Hurling, Camogie, and Gaelic Football Players	Byrne	2021	Ireland	Cross-sectional	Hurling, camogie, Gaelic football	n/a	no	179.7	5.6	72.2	7.7							yes	YPHV	years	2.81	0.51									15 m	2.52	0.11				CMJ	47.2	5.5	Broad jump	178
2671	LMT	U13	12.5	0.1	regional to national	29	Male	M. biceps femoris architecture and sprint ability in youth soccer players: a cross- sectional analysis	Ritsche	2020	Switzerland	Cross-sectional	Football	n/a	no	155.3	6.2	43.9	7.6							no	Maturity ratio		0.93	0.05	2.04	0.07			5.01	0.17						Vmax (km/h)	25.06	1.13
2671	LMT	U14	13.5	0.3	regional to national	25	Male	M. biceps femoris architecture and sprint ability in youth soccer players: a cross- sectional analysis	Ritsche	2020	Switzerland	Cross-sectional	Football	n/a	no	160.6	7.7	47	6.8							no	Maturity ratio		0.94	1.8	2.01	0.07			4.82	0.2						Vmax (km/h)	26.27	1.39
2671	LMT	U15	14.4	0.3	regional to national	31	Male	M. biceps femoris architecture and sprint ability in youth soccer players: a cross- sectional analysis	Ritsche	2020	Switzerland	Cross-sectional	Football	n/a	no	170	7.7	58.1	8.8							yes	Maturity ratio		1.06	0.04	1.95	0.08			4.67	0.2						Vmax (km/h)	27.23	2.16
2792	LMT	U12	11.79	0.17	Released	6	Male	The influence of recruitment age, anthropometric and physical characteristics on the development pathway of English Academy football players	Noon	2020	England	Cross-sectional	Football	n/a	no	151.3	4.7	41.3	5.2							no									4.95	0.14			15 m	2.79	0.13				CMJ	33.3	2.6
2792	LMT	U12	11.79	0.45	Retained	34	Male	The influence of recruitment age, anthropometric and physical characteristics on the development pathway of English Academy football players	Noon	2020	England	Cross-sectional	Football	n/a	no	153	10.2	42	8.2							no									4.94	0.21			15 m	2.78	0.21				CMJ	35.6	4.9
2792	LMT	U14	13.74	0.27	Released	14	Male	The influence of recruitment age, anthropometric and physical characteristics on the development pathway of English Academy football players	Noon	2020	England	Cross-sectional	Football	n/a	no	169	10.1	56.9	9.2							no									4.63	0.2			15 m	2.61	0.13				CMJ	39.7	3.7
2792	LMT	U14	13.69	0.41	Retained	38	Male	The influence of recruitment age, anthropometric and physical characteristics on the development pathway of English Academy football players	Noon	2020	England	Cross-sectional	Football	n/a	no	168.8	9.1	57	9.8							no									4.56	0.24			15 m	2.58	0.12				CMJ	40.7	5.1
2792	LMT	U16	15.68	0.68	Released	12	Male	The influence of recruitment age, anthropometric and physical characteristics on the development pathway of English Academy football players	Noon	2020	England	Cross-sectional	Football	n/a	no	177.5	5.5	68.6	8.6							no									4.37	0.2			15 m	2.52	0.12				CMJ	46	5.9
2792	LMT	U16	15.75	0.49	Retained	21	Male	The influence of recruitment age, anthropometric and physical characteristics on the development pathway of English Academy football players	Noon	2020	England	Cross-sectional	Football	n/a	no	175.6	8	64.5	8							no									4.28	0.39			15 m	2.49	0.08				CMJ	44.6	7.4
2792	LMT	U12 No contract	11.8	0.5		28	Male	The influence of recruitment age, anthropometric and physical characteristics on the development pathway of English Academy football players	Noon	2020	England	Cross-sectional	Football	n/a	no	153.7	8.5	42.8	7.5							no									4.94	0.22			15 m	2.79	0.15				CMJ	35.7	5.2
2792	LMT	U12 Contract	11.7	0.2		12	Male	The influence of recruitment age, anthropometric and physical characteristics on the development pathway of English Academy football players	Noon	2020	England	Cross-sectional	Football	n/a	no	150.9	11.9	40	8.1							no									4.94	0.17			15 m	2.77	0.11				CMJ	34.2	3.3
2792	LMT	U13 No contract	12.8	0.5		37	Male	The influence of recruitment age, anthropometric and physical characteristics on the development pathway of English Academy football players	Noon	2020	England	Cross-sectional	Football	n/a	no	163.3	8.9	52.2	9.6							no									4.7	0.44			15 m	2.64	0.16				CMJ	38.7	6.3
2792	LMT	U13 Contract	12.7	0.4		14	Male	The influence of recruitment age, anthropometric and physical characteristics on the development pathway of English Academy football players	Noon	2020	England	Cross-sectional	Football	n/a	no	159.4	11.4	47.1	9.1							no									4.83	0.21			15 m	2.73	0.13				CMJ	35.7	4.1
2792	LMT	U14 No contract	13.7	0.4		36	Male	The influence of recruitment age, anthropometric and physical characteristics on the development pathway of English Academy football players	Noon	2020	England	Cross-sectional	Football	n/a	no	170.1	8.4	58.7	8.8							no									4.53	0.25			15 m	2.57	0.13				CMJ	41.2	4.8
2792	LMT	U14 Contract	13.7	0.3		15	Male	The influence of recruitment age, anthropometric and physical characteristics on the development pathway of English Academy football players	Noon	2020	England	Cross-sectional	Football	n/a	no	165.6	11.1	52.6	10.3							no									4.69	0.21			15 m	2.65	0.11				CMJ	38.7	4.4
2792	LMT	U15 No contract	14.8	0.4		33	Male	The influence of recruitment age, anthropometric and physical characteristics on the development pathway of English Academy football players	Noon	2020	England	Cross-sectional	Football	n/a	no	174.4	5.7	63.9	6.5							no									4.33	0.19			15 m	2.46	0.1				CMJ	45.9	5.4
2792	LMT	U15 Contract	14.7	0.3		15	Male	The influence of recruitment age, anthropometric and physical characteristics on the development pathway of English Academy football players	Noon	2020	England	Cross-sectional	Football	n/a	no	171.4	10	56.9	9.4							no									4.45	0.15			15 m	2.52	0.08				CMJ	41.5	5.3
2792	LMT	U16 No contract	15.8	0.5		17	Male	The influence of recruitment age, anthropometric and physical characteristics on the development pathway of English Academy football players	Noon	2020	England	Cross-sectional	Football	n/a	no	177.2	5.3	68.6	7.5							no									4.33	0.22			15 m	2.49	0.11				CMJ	46.6	7.7
2792	LMT	U16 Contract	15.6	0.3		16	Male	The influence of recruitment age, anthropometric and physical characteristics on the development pathway of English Academy football players	Noon	2020	England	Cross-sectional	Football	n/a	no	175.2	8.7	63.1	8.2							no									4.3	0.13			15 m	2.5	0.08				CMJ	43.6	5.8
2851	LMT	Control early	11.5	0.9	n/a	16	Male	THE EFFECTS OF MATURATION ON PHYSICAL FITNESS ADAPTATIONS TO PLYOMETRIC DROP JUMP TRAINING IN MALE YOUTH SOCCER PLAYERS	Vera Assaoka	2020	Chile	Cross-sectional	Football	7 weeks	yes	141	4	35.8	3.8							no							4.8	0.3											CMJ	22.2	3.3	5 multiple bounds	7.8
2851	LMT	PJT early	11.2	0.8	n/a	16	Male	THE EFFECTS OF MATURATION ON PHYSICAL FITNESS ADAPTATIONS TO PLYOMETRIC DROP JUMP TRAINING IN MALE YOUTH SOCCER PLAYERS	Vera Assaoka	2020	Chile	Cross-sectional	Football	7 weeks	yes	143	5.2	36.8	5.1							no							4.78	0.3											CMJ	22.8	2.7	5 multiple bounds	7.6
2851	LMT	Control late	14.5	1.1	n/a	22	Male	THE EFFECTS OF MATURATION ON PHYSICAL FITNESS ADAPTATIONS TO PLYOMETRIC DROP JUMP TRAINING IN MALE YOUTH SOCCER PLAYERS	Vera Assaoka	2020	Chile	Cross-sectional	Football	7 weeks	yes	162	8.3	55.8	7.9							no							3.98	0.5											CMJ	30.4	4.6	5 multiple bounds	9.9
2851	LMT	PJT late	14.4	1	n/a	22	Male	THE EFFECTS OF MATURATION ON PHYSICAL FITNESS ADAPTATIONS TO PLYOMETRIC DROP JUMP TRAINING IN MALE YOUTH SOCCER PLAYERS	Vera Assaoka	2020	Chile	Cross-sectional	Football	7 weeks	yes	163	7.2	54.7	6.6							no							4.11	0.4											CMJ	29.3	3.9	5 multiple bounds	9.5
2905	LMT	U16	15.86	0.38	Non selected	63	Male	Does the longitudinaldevelopment of physical and anthropometric characteristics associate with professional career attainment in adolescent Australian footballers?	Cripps	2020	Australia	Longitudinal	Australian football	2 years	no	184.15	7.16	74.34	8.23							no							3.06	0.11											CMJ	57.97	7.63
2905	LMT	U16	15.8	0.38	Selected	17	Male	Does the longitudinaldevelopment of physical and anthropometric characteristics associate with professional career attainment in adolescent Australian footballers?	Cripps	2020	Australia	Longitudinal	Australian football	2 years	no	181.46	6.46	71.5	8.88							no							2.99	0.11											CMJ	59.65	7.95
2905	LMT	U18	17.74	0.48	Non selected	63	Male	Does the longitudinaldevelopment of physical and anthropometric characteristics associate with professional career attainment in adolescent Australian footballers?	Cripps	2020	Australia	Longitudinal	Australian football	2 years	no	185.48	7.57	81.78	10.47							no							3.02	0.11											CMJ	64.95	6.52
2905	LMT	U18	17.74	0.31	Selected	17	Male	Does the longitudinaldevelopment of physical and anthropometric characteristics associate with professional career attainment in adolescent Australian footballers?	Cripps	2020	Australia	Longitudinal	Australian football	2 years	no	182.99	6.12	79.37	11.31							no							2.96	0.1											CMJ	66.53	5.79
2972	LMT	U12			Professional	26	Female	The adolescent motor performance development of elite female soccer players: A study of prognostic relevance for future success in adulthood using multilevel modelling	Leyhr	2019	Germany	Cross-sectional	Football	n/a	no											no							3.67	0.15
2972	LMT	U13			Professional	32	Female	The adolescent motor performance development of elite female soccer players: A study of prognostic relevance for future success in adulthood using multilevel modelling	Leyhr	2019	Germany	Cross-sectional	Football	n/a	no											no							3.56	0.14
2972	LMT	U14			Professional	25	Female	The adolescent motor performance development of elite female soccer players: A study of prognostic relevance for future success in adulthood using multilevel modelling	Leyhr	2019	Germany	Cross-sectional	Football	n/a	no											no							3.49	0.17
2972	LMT	U15			Professional	31	Female	The adolescent motor performance development of elite female soccer players: A study of prognostic relevance for future success in adulthood using multilevel modelling	Leyhr	2019	Germany	Cross-sectional	Football	n/a	no											no							3.42	0.13
2972	LMT	U12			Non-professional	386	Female	The adolescent motor performance development of elite female soccer players: A study of prognostic relevance for future success in adulthood using multilevel modelling	Leyhr	2019	Germany	Cross-sectional	Football	n/a	no											no							3.72	0.17
2972	LMT	U13			Non-professional	498	Female	The adolescent motor performance development of elite female soccer players: A study of prognostic relevance for future success in adulthood using multilevel modelling	Leyhr	2019	Germany	Cross-sectional	Football	n/a	no											no							3.62	0.16
2972	LMT	U14			Non-professional	483	Female	The adolescent motor performance development of elite female soccer players: A study of prognostic relevance for future success in adulthood using multilevel modelling	Leyhr	2019	Germany	Cross-sectional	Football	n/a	no											no							3.52	0.16
2972	LMT	U15			Non-professional	351	Female	The adolescent motor performance development of elite female soccer players: A study of prognostic relevance for future success in adulthood using multilevel modelling	Leyhr	2019	Germany	Cross-sectional	Football	n/a	no											no							3.46	0.14
3037	LMT		12		Elite	179	Male	Forecasting the development of explosive leg power in youth soccer players	Woodcock	2018	Australia	Mixed-Longitudinal	Football	n/a	no											no																			CMJ	25.0264		Broad jump	173.791
3037	LMT		13		Elite	218	Male	Forecasting the development of explosive leg power in youth soccer players	Woodcock	2018	Australia	Mixed-Longitudinal	Football	n/a	no											no																			CMJ	26.5909		Broad jump	183.155
3037	LMT		14		Elite	301	Male	Forecasting the development of explosive leg power in youth soccer players	Woodcock	2018	Australia	Mixed-Longitudinal	Football	n/a	no											no																			CMJ	29.1702		Broad jump	194.351
3037	LMT		15		Elite	251	Male	Forecasting the development of explosive leg power in youth soccer players	Woodcock	2018	Australia	Mixed-Longitudinal	Football	n/a	no											no																			CMJ	32.0455		Broad jump	206.972
3037	LMT		16		Elite	201	Male	Forecasting the development of explosive leg power in youth soccer players	Woodcock	2018	Australia	Mixed-Longitudinal	Football	n/a	no											no																			CMJ	34.4979		Broad jump	216.132
3037	LMT		17		Elite	129	Male	Forecasting the development of explosive leg power in youth soccer players	Woodcock	2018	Australia	Mixed-Longitudinal	Football	n/a	no											no																			CMJ	36.0201		Broad jump	222.239
3037	LMT		18		Elite	102	Male	Forecasting the development of explosive leg power in youth soccer players	Woodcock	2018	Australia	Mixed-Longitudinal	Football	n/a	no											no																			CMJ	36.9926		Broad jump	225.089
3037	LMT		19		Elite	51	Male	Forecasting the development of explosive leg power in youth soccer players	Woodcock	2018	Australia	Mixed-Longitudinal	Football	n/a	no											no																			CMJ	37.3309		Broad jump	229.771
3037	LMT		20		Elite	8	Male	Forecasting the development of explosive leg power in youth soccer players	Woodcock	2018	Australia	Mixed-Longitudinal	Football	n/a	no											no																			CMJ	36.5698		Broad jump	224.885
3077	LMT	U13	12		State lvl	45	Male	Developmental Assets in Adolescent Basketball Players: Influence of Age, Maturation, Size and Functional Capacities	Kos	2019	Brazil	Cross-sectional	Basketball	n/a	no	159.1		55.18								no	YPHV	years	-1.14
3077	LMT	U15	13.99		State lvl		Male	Developmental Assets in Adolescent Basketball Players: Influence of Age, Maturation, Size and Functional Capacities	Kos	2019	Brazil	Cross-sectional	Basketball	n/a	no	174.1		66.9								no	YPHV	years	0.85
3077	LMT	U17	15.86		State lvl		Male	Developmental Assets in Adolescent Basketball Players: Influence of Age, Maturation, Size and Functional Capacities	Kos	2019	Brazil	Cross-sectional	Basketball	n/a	no	176.3		65.17								yes	YPHV	years	2.16
3078	LMT	U15	14.2	0.5	Elite	41	Male	Age-related trends in anthropometry and jump and sprint performances in elite soccer players from 13 to 20 years of age: A cross-sectional study	Salinero	2019	Spain	Cross-sectional	Football	n/a	no	163	10	49.3	9.8				Body fat %	14.9	1.9	no																			CMJ	29.2	4.7
3078	LMT	U17	16.2	0.5	Elite	36	Male	Age-related trends in anthropometry and jump and sprint performances in elite soccer players from 13 to 20 years of age: A cross-sectional study	Salinero	2019	Spain	Cross-sectional	Football	n/a	no	175	7	63.6	8.4				Body fat %	15.2	1.9	no																			CMJ	32.7	4.6
3078	LMT	U20	18.5	1	Elite	37	Male	Age-related trends in anthropometry and jump and sprint performances in elite soccer players from 13 to 20 years of age: A cross-sectional study	Salinero	2019	Spain	Cross-sectional	Football	n/a	no	177	5	68.9	6.8				Body fat %	10.2	4.9	no																			CMJ	37.8	3.5
3105	LMT	Pre-PHV	12.48	0.7	Elite	55	Male	Seasonal changes in physical qualities of elite youth soccer players according to maturity status: comparisons with aged matched controls	Morris	2018	England	Cross-sectional	Football	n/a	no	152.7	7.9	41.4	6.4							no	YPHV	years	-1.95	0.63	2.03	0.16			4.96	0.27									CMJ	26	4
3105	LMT	Circa PHV	14.24	0.85	Elite	21	Male	Seasonal changes in physical qualities of elite youth soccer players according to maturity status: comparisons with aged matched controls	Morris	2018	England	Cross-sectional	Football	n/a	no	168.9	6.9	56.4	8.2							no	YPHV	years	-0.09	0.64	1.86	0.09			4.51	0.25									CMJ	31	6
3105	LMT	Post-PHV	15.71	1.16	Elite	36	Male	Seasonal changes in physical qualities of elite youth soccer players according to maturity status: comparisons with aged matched controls	Morris	2018	England	Cross-sectional	Football	n/a	no	177.6	8.4	65.6	8.4							yes	YPHV	years	1.52	0.92	1.79	0.12			4.31	0.26									CMJ	34	5
3107	LMT	U13	12.6	0.5	Regional level	15	Male	Validity of the RSA-RANDOM Test for Young Soccer Players	Martin	2018	Spain	Cross-sectional	Football	n/a	no	153.8	5.3	44.2	4.5							no
3107	LMT	U15	14.8	0.4	Regional level	15	Male	Validity of the RSA-RANDOM Test for Young Soccer Players	Martin	2018	Spain	Cross-sectional	Football	n/a	no	169.2	6.5	58.2	7.2							no
3107	LMT	U17	17	0.7	Regional level	15	Male	Validity of the RSA-RANDOM Test for Young Soccer Players	Martin	2018	Spain	Cross-sectional	Football	n/a	no	172.4	4.7	68.4	8.2							no
3115	LMT	11	11.44	0.39	Local to elite	29	Male	Developmental Changes in Isometric Strength: longitudinalStudy in Adolescent Soccer Players	Duarte	2018	Belgium	Mixed-Longitudinal	Football	n/a	no	147.2	5.8	37.1	6.3				%	17.1	4.9	yes	Skeletal age	years	11.94	1.11
3115	LMT	12	12.52	0.3		68	Male	Developmental Changes in Isometric Strength: longitudinalStudy in Adolescent Soccer Players	Duarte	2018	Belgium	Mixed-Longitudinal	Football	n/a	no	152.1	7.6	40.6	7.4				%	15.9	3.7	yes	Skeletal age	years	12.71	1.45
3115	LMT	13	13.43	0.3		65	Male	Developmental Changes in Isometric Strength: longitudinalStudy in Adolescent Soccer Players	Duarte	2018	Belgium	Mixed-Longitudinal	Football	n/a	no	159.6	8.3	46.9	8.8				%	15.9	4.5	yes	Skeletal age	years	13.7	1.14
3115	LMT	14	14.45	0.27		56	Male	Developmental Changes in Isometric Strength: longitudinalStudy in Adolescent Soccer Players	Duarte	2018	Belgium	Mixed-Longitudinal	Football	n/a	no	167	8.3	52.8	10.4				%	15.5	4.3	yes	Skeletal age	years	14.68	1.11
3115	LMT	15	15.53	0.29		45	Male	Developmental Changes in Isometric Strength: longitudinalStudy in Adolescent Soccer Players	Duarte	2018	Belgium	Mixed-Longitudinal	Football	n/a	no	172.8	7.6	59.2	8.9				%	14.5	3	yes	Skeletal age	years	15.99	1.08
3115	LMT	16	16.52	0.36		27	Male	Developmental Changes in Isometric Strength: longitudinalStudy in Adolescent Soccer Players	Duarte	2018	Belgium	Mixed-Longitudinal	Football	n/a	no	177.2	7.7	62.8	8.1				%	14.8	2.3	yes	Skeletal age	years	16.98	1.08
3189	LMT		11.44	0.39	SAMME SAMPLE SOM OVER	29	Male	Multilevel modelling of longitudinalchanges in isokinetic knee extensor and flexor strength in adolescent soccer players	Duarte	2018	Belgium	Mixed-Longitudinal	Football	5 years	no	147.2	5.8	37.1	6.3				Fat free mass	30.6	4	yes	Skeletal age	years	11.94	1.11
3189	LMT		12.52	0.3		68	Male	Multilevel modelling of longitudinalchanges in isokinetic knee extensor and flexor strength in adolescent soccer players	Duarte	2018	Belgium	Mixed-Longitudinal	Football	5 years	no	152.1	7.6	40.6	7.4				Fat free mass	33.8	5.3	yes	Skeletal age	years	12.71	1.45
3189	LMT		13.43	0.3		65	Male	Multilevel modelling of longitudinalchanges in isokinetic knee extensor and flexor strength in adolescent soccer players	Duarte	2018	Belgium	Mixed-Longitudinal	Football	5 years	no	159.6	8.3	46.9	8.8				Fat free mass	39.3	6.3	yes	Skeletal age	years	13.7	1.14
3189	LMT		14.45	0.27		56	Male	Multilevel modelling of longitudinalchanges in isokinetic knee extensor and flexor strength in adolescent soccer players	Duarte	2018	Belgium	Mixed-Longitudinal	Football	5 years	no	167	8.3	52.8	10.4				Fat free mass	44.4	7.6	yes	Skeletal age	years	14.68	1.11
3189	LMT		15.53	0.29		45	Male	Multilevel modelling of longitudinalchanges in isokinetic knee extensor and flexor strength in adolescent soccer players	Duarte	2018	Belgium	Mixed-Longitudinal	Football	5 years	no	172.8	7.6	59.2	8.9				Fat free mass	50.4	6.5	yes	Skeletal age	years	15.99	1.08
3189	LMT		16.52	0.36		27	Male	Multilevel modelling of longitudinalchanges in isokinetic knee extensor and flexor strength in adolescent soccer players	Duarte	2018	Belgium	Mixed-Longitudinal	Football	5 years	no	177.2	7.7	62.8	8.1				Fat free mass	53.5	6.7	yes	Skeletal age	years	16.98	1.08
3214	LMT	Test 1	13.84	0.94	Training group	25	Female	Changes in maximal oxygen uptake during growth and development in girls who actively participate in basketball and in non-athletes girls: A longitudinalstudy	Stojomenovic	2016	Serbia	Longitudinal	Basketball	3 years	no	169.3	6.48	59.76	7.67				Body fat %	25.38	3.37	no
3214	LMT	Test 3	xx	xx	Training group		Female	Changes in maximal oxygen uptake during growth and development in girls who actively participate in basketball and in non-athletes girls: A longitudinalstudy	Stojomenovic	2016	Serbia	Longitudinal	Basketball	3 years	no	170.6	6.04	62.03	7.3				Body fat %	25.81	3.84	no
3214	LMT	Test 5	16.32	1.21	Training group		Female	Changes in maximal oxygen uptake during growth and development in girls who actively participate in basketball and in non-athletes girls: A longitudinalstudy	Stojomenovic	2016	Serbia	Longitudinal	Basketball	3 years	no	172	5.88	63.24	6.58				Body fat %	25.28	4.01	no
3299	LMT	U13	12.15	0.52	Elite	10	Male	longitudinalstudy of aerobic performance and soccer-specific skills in male goalkeepers aged 11–18 years	Rebelo-Goncalves	2016	Portugal	Mixed-Longitudinal	Football	n/a	no	151.4	5.3	43	7.4				Fat free mass	37.4	5	yes	Predicted mature stature	%	86	2.6
3299	LMT	U15	14.19	0.6	Elite	28	Male	longitudinalstudy of aerobic performance and soccer-specific skills in male goalkeepers aged 11–18 years	Rebelo-Goncalves	2016	Portugal	Mixed-Longitudinal	Football	n/a	no	166.4	8.6	59.6	11.1				Fat free mass	49.9	7.5	yes	Predicted mature stature	%	94.5	3.6
3299	LMT	U17	16.04	0.55	Elite	25	Male	longitudinalstudy of aerobic performance and soccer-specific skills in male goalkeepers aged 11–18 years	Rebelo-Goncalves	2016	Portugal	Mixed-Longitudinal	Football	n/a	no	173.6	5.3	68.4	9.5				Fat free mass	56.4	6.7	yes	Predicted mature stature	%	98.5	1.5
3299	LMT	U19	17.95	0.62	Elite	8	Male	longitudinalstudy of aerobic performance and soccer-specific skills in male goalkeepers aged 11–18 years	Rebelo-Goncalves	2016	Portugal	Mixed-Longitudinal	Football	n/a	no	176.2	6.1	71.9	14.2				Fat free mass	58.2	9.9	yes	Predicted mature stature	%	99.4	1
3449	LMT	11 y	11.2	0.4	Elite	68	Male	Modelling Developmental Changes in Yo-Yo IR1 in Elite Pubertal Soccer Players.	Deprez	2014	Belgium	Mixed-Longitudinal	Football	n/a	no	145.9	6.4	35.5	4.7				Body fat %	12.8	3	no
3449	LMT	12 y	12.3	0.3	Elite	32	Male	Modelling Developmental Changes in Yo-Yo IR1 in Elite Pubertal Soccer Players.	Deprez	2014	Belgium	Mixed-Longitudinal	Football	n/a	no	152.5	6.3	41.1	6.2				Body fat %	13.2	3	no
3449	LMT	13 y	13.2	0.3	Elite	26	Male	Modelling Developmental Changes in Yo-Yo IR1 in Elite Pubertal Soccer Players.	Deprez	2014	Belgium	Mixed-Longitudinal	Football	n/a	no	158.6	8	45.4	10.2				Body fat %	11.2	3.7	no
3449	LMT	14 y	14.3	0.3	Elite	36	Male	Modelling Developmental Changes in Yo-Yo IR1 in Elite Pubertal Soccer Players.	Deprez	2014	Belgium	Mixed-Longitudinal	Football	n/a	no	166.9	9	54.5	10.3				Body fat %	11.6	3.2	no
3449	LMT	Late maturation	14.3	0.4	Elite	81	Male	Modelling Developmental Changes in Yo-Yo IR1 in Elite Pubertal Soccer Players.	Deprez	2014	Belgium	Mixed-Longitudinal	Football	n/a	no	148.5	8.1	36.8	6.5				Body fat %	11	2.3	no
3449	LMT	Early maturation	13.3	0.3	Elite	81	Male	Modelling Developmental Changes in Yo-Yo IR1 in Elite Pubertal Soccer Players.	Deprez	2014	Belgium	Mixed-Longitudinal	Football	n/a	no	159.3	11.1	48	10.8				Body fat %	13.7	3.5	no
3470	LMT	Late U13	13.47	0.29	Regional representative level	22	Male	Considering maturation status and relative age in the longitudinalevaluation of junior rugby league players	Till	2013	England	Longitudinal	Rugby	3 years	no	163.4	4.3	55.4	6.5	Σ4 skinfolds	34.9	13.7				no					1.97	0.11	3.39	0.2	4.76	0.3			60 m	8.9	0.72				CMJ	37.4	4.6
3470	LMT	Late U14	14.47	0.29	Regional representative level	22	Male	Considering maturation status and relative age in the longitudinalevaluation of junior rugby league players	Till	2013	England	Longitudinal	Rugby	3 years	no	169.6	3.3	63.4	7.2	Σ4 skinfolds	37.2	15.4				no					1.9	0.09	3.27	0.17	4.55	0.24			60 m	8.44	0.52				CMJ	40.6	4.6
3470	LMT	Late U15	15.47	0.29	Regional representative level	22	Male	Considering maturation status and relative age in the longitudinalevaluation of junior rugby league players	Till	2013	England	Longitudinal	Rugby	3 years	no	173.7	3.2	70.2	6.6	Σ4 skinfolds	37.6	13.9				no					1.87	0.07	3.17	0.11	4.39	0.17			60 m	8.05	0.36				CMJ	43.6	5.1
3470	LMT	Average U13	13.67	0.18	Regional representative level	39	Male	Considering maturation status and relative age in the longitudinalevaluation of junior rugby league players	Till	2013	England	Longitudinal	Rugby	3 years	no	172	4.4	63.7	7.9	Σ4 skinfolds	33.6	12				no					1.95	0.07	3.35	0.14	4.68	0.21			60 m	8.76	0.47				CMJ	39.2	4.8
3470	LMT	Average U14	14.67	0.18	Regional representative level	39	Male	Considering maturation status and relative age in the longitudinalevaluation of junior rugby league players	Till	2013	England	Longitudinal	Rugby	3 years	no	176.4	4.9	71.3	77	Σ4 skinfolds	38.5	14.1				no					1.9	0.08	3.25	0.12	4.52	0.18			60 m	8.37	0.37				CMJ	41.6	4.6
3470	LMT	Average U15	15.67	0.18	Regional representative level	39	Male	Considering maturation status and relative age in the longitudinalevaluation of junior rugby league players	Till	2013	England	Longitudinal	Rugby	3 years	no	178.9	5.4	77.1	8	Σ4 skinfolds	42.4	14.6				no					1.85	0.07	3.17	0.12	4.4	0.19			60 m	8.09	0.44				CMJ	43.6	5.2
3470	LMT	Earlier U13	13.71	0.18	Regional representative level	20	Male	Considering maturation status and relative age in the longitudinalevaluation of junior rugby league players	Till	2013	England	Longitudinal	Rugby	3 years	no	178.1	5.1	73.5	7.2	Σ4 skinfolds	42.8	19.6				no					1.96	0.08	3.33	0.14	4.66	0.19			60 m	8.63	0.44				CMJ	40	5.7
3470	LMT	Earlier U14	14.71	0.18	Regional representative level	20	Male	Considering maturation status and relative age in the longitudinalevaluation of junior rugby league players	Till	2013	England	Longitudinal	Rugby	3 years	no	181.3	4.8	79.7	8.3	Σ4 skinfolds	43.5	16.3				no					1.93	0.09	3.26	0.14	4.54	0.19			60 m	8.35	0.39				CMJ	41.4	4.1
3470	LMT	Earlier U15	15.71	0.18	Regional representative level	20	Male	Considering maturation status and relative age in the longitudinalevaluation of junior rugby league players	Till	2013	England	Longitudinal	Rugby	3 years	no	183.1	4.5	86.4	9.1	Σ4 skinfolds	47.2	19.7				no					1.9	0.09	3.2	0.14	4.44	0.21			60 m	8.17	0.42				CMJ	43	5.2
3471	LMT	Late	12		n/a	10	Male	Maturity-associated variation in change of direction and dribbling speed in early pubertal years and 5-year developmental changes in young soccer players	Santos	2014	Portugal	Mixed-Longitudinal	Football	n/a	no	144.6	5.9	39	5.3	5	2.4		Fat free mass	34	2.9	yes	Skeletal age	Years	12.2	0.3															CMJ	28.3	3
3471	LMT	Late	13		n/a	8	Male	Maturity-associated variation in change of direction and dribbling speed in early pubertal years and 5-year developmental changes in young soccer players	Santos	2014	Portugal	Mixed-Longitudinal	Football	n/a	no	150.4	5.4	40.8	6	4.5	2.5		Fat free mass	36.3	3.5	yes	Skeletal age	Years	13.3	0.5															CMJ	27.4	3.5
3471	LMT	Late	14		n/a	8	Male	Maturity-associated variation in change of direction and dribbling speed in early pubertal years and 5-year developmental changes in young soccer players	Santos	2014	Portugal	Mixed-Longitudinal	Football	n/a	no	160.7	9	47.5	8.6	6.4	2.3		Fat free mass	41.1	6.3	yes	Skeletal age	Years	14.2	0.3															CMJ	32.6	5.4
3471	LMT	Late	15		n/a	3	Male	Maturity-associated variation in change of direction and dribbling speed in early pubertal years and 5-year developmental changes in young soccer players	Santos	2014	Portugal	Mixed-Longitudinal	Football	n/a	no	165.5	6.4	54.8	11.5	6	3.9		Fat free mass	48.8	7.6	yes	Skeletal age	Years	15.4	0.3															CMJ	30.9	3.6
3471	LMT	Late	16		n/a	3	Male	Maturity-associated variation in change of direction and dribbling speed in early pubertal years and 5-year developmental changes in young soccer players	Santos	2014	Portugal	Mixed-Longitudinal	Football	n/a	no	168.7	6.9	55.4	4.1	8.1	2		Fat free mass	47.3	2.1	yes	Skeletal age	Years	16.5	0.1															CMJ	28.8	5.2
3471	LMT	On time	12		n/a	22	Male	Maturity-associated variation in change of direction and dribbling speed in early pubertal years and 5-year developmental changes in young soccer players	Santos	2014	Portugal	Mixed-Longitudinal	Football	n/a	no	146.9	6.2	37.9	4.3	3.8	1.2		Fat free mass	34.1	3.1	yes	Skeletal age	Years	12.3	0.3															CMJ	26.5	5.1
3471	LMT	On time	13		n/a	37	Male	Maturity-associated variation in change of direction and dribbling speed in early pubertal years and 5-year developmental changes in young soccer players	Santos	2014	Portugal	Mixed-Longitudinal	Football	n/a	no	151.6	6.8	41.1	6.4	4.8	2.2		Fat free mass	36.3	4.2	yes	Skeletal age	Years	13.4	0.3															CMJ	29	5.7
3471	LMT	On time	14		n/a	62	Male	Maturity-associated variation in change of direction and dribbling speed in early pubertal years and 5-year developmental changes in young soccer players	Santos	2014	Portugal	Mixed-Longitudinal	Football	n/a	no	161.4	6.4	50.3	8.4	6.5	3.6		Fat free mass	43.8	4.8	yes	Skeletal age	Years	14.2	0.3															CMJ	31.8	5.8
3471	LMT	On time	15		n/a	27	Male	Maturity-associated variation in change of direction and dribbling speed in early pubertal years and 5-year developmental changes in young soccer players	Santos	2014	Portugal	Mixed-Longitudinal	Football	n/a	no	168	6.1	58.1	10.4	8.4	5.2		Fat free mass	49.7	5.2	yes	Skeletal age	Years	15.1	0.3															CMJ	34	4.9
3471	LMT	On time	16		n/a	23	Male	Maturity-associated variation in change of direction and dribbling speed in early pubertal years and 5-year developmental changes in young soccer players	Santos	2014	Portugal	Mixed-Longitudinal	Football	n/a	no	170.9	4.8	60.6	7.9	8.7	3.6		Fat free mass	51.9	4.3	yes	Skeletal age	Years	16.4	0.2															CMJ	37.2	6.1
3471	LMT	On time	17		n/a	21	Male	Maturity-associated variation in change of direction and dribbling speed in early pubertal years and 5-year developmental changes in young soccer players	Santos	2014	Portugal	Mixed-Longitudinal	Football	n/a	no	173.2	5.2	65.1	9.9	10.4	5.5		Fat free mass	54.7	4.4	yes	Skeletal age	Years	17.2	0.3															CMJ	34.5	4.9
3471	LMT	On time	18		n/a	2	Male	Maturity-associated variation in change of direction and dribbling speed in early pubertal years and 5-year developmental changes in young soccer players	Santos	2014	Portugal	Mixed-Longitudinal	Football	n/a	no	174.8	4.3	81.5	15.5	17	7.7		Fat free mass	64.5	7.8	yes	Skeletal age	Years	17.7	0.2															CMJ	36.1	0.6
3471	LMT	Early	12		n/a	4	Male	Maturity-associated variation in change of direction and dribbling speed in early pubertal years and 5-year developmental changes in young soccer players	Santos	2014	Portugal	Mixed-Longitudinal	Football	n/a	no	148.2	2.9	40.7	6.3	6.1	3.3		Fat free mass	34.6	3	yes	Skeletal age	Years	12.5	0.3															CMJ	23.1	6.2
3471	LMT	Early	13		n/a	8	Male	Maturity-associated variation in change of direction and dribbling speed in early pubertal years and 5-year developmental changes in young soccer players	Santos	2014	Portugal	Mixed-Longitudinal	Football	n/a	no	155.3	7	41.6	7.1	4.4	2.7		Fat free mass	37.2	4.4	yes	Skeletal age	Years	13.4	0.5															CMJ	28.4	3.5
3471	LMT	Early	14		n/a	21	Male	Maturity-associated variation in change of direction and dribbling speed in early pubertal years and 5-year developmental changes in young soccer players	Santos	2014	Portugal	Mixed-Longitudinal	Football	n/a	no	160.1	7.6	49.1	9.3	6.5	2.8		Fat free mass	42.6	6.5	yes	Skeletal age	Years	14.3	0.3															CMJ	30.2	5.8
3471	LMT	Early	15		n/a	21	Male	Maturity-associated variation in change of direction and dribbling speed in early pubertal years and 5-year developmental changes in young soccer players	Santos	2014	Portugal	Mixed-Longitudinal	Football	n/a	no	167.1	6.1	56.6	8.1	7.4	3.4		Fat free mass	49.2	4.7	yes	Skeletal age	Years	15.3	0.5															CMJ	32.9	3.6
3471	LMT	Early	16		n/a	21	Male	Maturity-associated variation in change of direction and dribbling speed in early pubertal years and 5-year developmental changes in young soccer players	Santos	2014	Portugal	Mixed-Longitudinal	Football	n/a	no	170.4	7.5	61	9.3	8.4	3.5		Fat free mass	52.6	5.8	yes	Skeletal age	Years	16.4	0.2															CMJ	35.7	3.3
3471	LMT	Early	17		n/a	20	Male	Maturity-associated variation in change of direction and dribbling speed in early pubertal years and 5-year developmental changes in young soccer players	Santos	2014	Portugal	Mixed-Longitudinal	Football	n/a	no	171.6	5.4	63	9.4	9.7	4		Fat free mass	53.3	5.4	yes	Skeletal age	Years	17.3	0.3															CMJ	36.1	4.5
3471	LMT	Early	18		n/a	11	Male	Maturity-associated variation in change of direction and dribbling speed in early pubertal years and 5-year developmental changes in young soccer players	Santos	2014	Portugal	Mixed-Longitudinal	Football	n/a	no	175.4	6.8	70.7	10.7	11.9	4.4		Fat free mass	58.8	6.3	yes	Skeletal age	Years	17.8	0.1															CMJ	37.1	4
3475	LMT		14.09	0.27	n/a	16	Male	DEVELOPMENT OF REPEATED SPRINT ABILITY IN TALENTED YOUTH BASKETBALL PLAYERS	Sanne	2014	Netherlands	Mixed-Longitudinal	Basketball	n/a	no	176.37	0.13	62.03	14.27				Body fat %	8.61	2.34	no																			VJ (yardstick)	70.5	0.01
3475	LMT		14.96	0.29	n/a	31	Male	DEVELOPMENT OF REPEATED SPRINT ABILITY IN TALENTED YOUTH BASKETBALL PLAYERS	Sanne	2014	Netherlands	Mixed-Longitudinal	Basketball	n/a	no	183.65	0.07	70.22	11.3				Body fat %	10.19	3.08	no																			VJ (yardstick)	75.81	0.09
3475	LMT		15.96	0.27	n/a	21	Male	DEVELOPMENT OF REPEATED SPRINT ABILITY IN TALENTED YOUTH BASKETBALL PLAYERS	Sanne	2014	Netherlands	Mixed-Longitudinal	Basketball	n/a	no	188.75	0.07	75.79	11.92				Body fat %	11.77	4.45	no																			VJ (yardstick)	81	0.1
3475	LMT		16.99	0.33	n/a	24	Male	DEVELOPMENT OF REPEATED SPRINT ABILITY IN TALENTED YOUTH BASKETBALL PLAYERS	Sanne	2014	Netherlands	Mixed-Longitudinal	Basketball	n/a	no	190.36	0.08	77.62	7.58				Body fat %	8.93	3	no																			VJ (yardstick)	84.67	0.07
3475	LMT		18.03	0.27	n/a	19	Male	DEVELOPMENT OF REPEATED SPRINT ABILITY IN TALENTED YOUTH BASKETBALL PLAYERS	Sanne	2014	Netherlands	Mixed-Longitudinal	Basketball	n/a	no	188.92	0.11	78.79	8.64				Body fat %	6.17	1.67	no																			VJ (yardstick)	86.42	0.07
3475	LMT		18.95	0.26	n/a	19	Male	DEVELOPMENT OF REPEATED SPRINT ABILITY IN TALENTED YOUTH BASKETBALL PLAYERS	Sanne	2014	Netherlands	Mixed-Longitudinal	Basketball	n/a	no	189.06	0.09	82.87	7.68				Body fat %	7.9	1.94	no																			VJ (yardstick)	87.47	0.08
3509	LMT	Back U14	13.5	0.3	Forskjellige nivåer	49	Male	Differences in biological maturation, anthropometry and physical performance between playing positions in youth team handball	Matthys	2013	Belgium	Cross-sectional	Handball	n/a	no	167.7	7.2	53.8	9.7				Body fat %	12	5.1	yes	APHV	years	13.6	0.6	2.02	0.14	3.51	0.26											CMJ arms	33.3	5.7	5 jump test (m)	10.6
3509	LMT	Goalkeeper U14	13.5	0.3	Forskjellige nivåer	20	Male	Differences in biological maturation, anthropometry and physical performance between playing positions in youth team handball	Matthys	2013	Belgium	Cross-sectional	Handball	n/a	no	164	8.7	51.4	10.9				Body fat %	11.8	4.2	yes	APHV	years	13.8	0.6	2.13	0.16	3.72	0.3											CMJ arms	30.6	4.9	5 jump test (m)	9.6
3509	LMT	Pivot U14	13.5	0.3	Forskjellige nivåer	18	Male	Differences in biological maturation, anthropometry and physical performance between playing positions in youth team handball	Matthys	2013	Belgium	Cross-sectional	Handball	n/a	no	164	7.8	57.8	10.2				Body fat %	17.5	7.7	yes	APHV	years	13.8	0.5	2.14	0.16	3.73	0.25											CMJ arms	28.9	5.2	5 jump test (m)	9.4
3509	LMT	Wing U14	13.5	0.3	Forskjellige nivåer	68	Male	Differences in biological maturation, anthropometry and physical performance between playing positions in youth team handball	Matthys	2013	Belgium	Cross-sectional	Handball	n/a	no	159.5	7.7	47.4	10.1				Body fat %	12.4	5.5	yes	APHV	years	14.1	0.6	2.09	0.13	3.63	0.24											CMJ arms	31.3	5.4	5 jump test (m)	9.8
3509	LMT	Back U15	14.5	0.3	Forskjellige nivåer	79	Male	Differences in biological maturation, anthropometry and physical performance between playing positions in youth team handball	Matthys	2013	Belgium	Cross-sectional	Handball	n/a	no	173	7.7	59.6	9.7				Body fat %	11.6	3.6	yes	APHV	years	13.7	0.6	1.97	0.11	3.4	0.19											CMJ arms	35.7	4.5	5 jump test (m)	11
3509	LMT	Goalkeeper U15	14.5	0.3	Forskjellige nivåer	27	Male	Differences in biological maturation, anthropometry and physical performance between playing positions in youth team handball	Matthys	2013	Belgium	Cross-sectional	Handball	n/a	no	173.7	7.1	63.8	12				Body fat %	13.3	5.5	yes	APHV	years	13.6	0.6	2.02	0.11	3.47	0.31											CMJ arms	33.5	4.9	5 jump test (m)	10.6
3509	LMT	Pivot U15	14.5	0.3	Forskjellige nivåer	22	Male	Differences in biological maturation, anthropometry and physical performance between playing positions in youth team handball	Matthys	2013	Belgium	Cross-sectional	Handball	n/a	no	170	6.5	61.9	10.3				Body fat %	14.3	4.8	yes	APHV	years	13.8	0.6	2.04	0.14	3.51	0.26											CMJ arms	33.3	5.4	5 jump test (m)	10.1
3509	LMT	Wing U15	14.5	0.3	Forskjellige nivåer	40	Male	Differences in biological maturation, anthropometry and physical performance between playing positions in youth team handball	Matthys	2013	Belgium	Cross-sectional	Handball	n/a	no	166.7	7.9	52.4	9.2				Body fat %	10.3	4.5	yes	APHV	years	14.2	0.7	2.01	0.11	3.46	0.21											CMJ arms	34.9	5.6	5 jump test (m)	10.4
3509	LMT	Back U16	15.5	0.2	Forskjellige nivåer	55	Male	Differences in biological maturation, anthropometry and physical performance between playing positions in youth team handball	Matthys	2013	Belgium	Cross-sectional	Handball	n/a	no	178.3	6.9	65.2	8.6				Body fat %	11.3	4	yes	APHV	years	13.7	0.6	1.93	0.22	3.25	0.16											CMJ arms	38.9	4.3	5 jump test (m)	11.3
3509	LMT	Goalkeeper U16	15.5	0.3	Forskjellige nivåer	27	Male	Differences in biological maturation, anthropometry and physical performance between playing positions in youth team handball	Matthys	2013	Belgium	Cross-sectional	Handball	n/a	no	180.5	5.9	68.4	8.7				Body fat %	11.4	4.1	yes	APHV	years	13.5	0.6	1.93	0.09	3.33	0.12											CMJ arms	36.5	4.1	5 jump test (m)	11.3
3509	LMT	Pivot U16	15.5	0.3	Forskjellige nivåer	20	Male	Differences in biological maturation, anthropometry and physical performance between playing positions in youth team handball	Matthys	2013	Belgium	Cross-sectional	Handball	n/a	no	172.9	6.3	65.2	8.9				Body fat %	13.4	4.7	yes	APHV	years	14	0.7	1.89	0.09	3.24	0.27											CMJ arms	38.8	4.9	5 jump test (m)	11.2
3509	LMT	Wing U16	15.4	0.2	Forskjellige nivåer	46	Male	Differences in biological maturation, anthropometry and physical performance between playing positions in youth team handball	Matthys	2013	Belgium	Cross-sectional	Handball	n/a	no	173.6	7.3	58.8	7.4				Body fat %	9.9	3.1	yes	APHV	years	14.1	0.6	1.97	0.17	3.35	0.2											CMJ arms	37.5	4.3	5 jump test (m)	11
3531	LMT	t1	12.8	0.7	Elite	14	Male	A longitudinalstudy of multidimensional performance characteristics related to physical capacities in youth handball	Matthys	2012	Belgium	Longitudinal	Handball	3 years	no	163.9	8.7	52	9.5				Body fat %	13.1	3.2	no	YPHV	years	-0.7	0.9	2.06	0.13	3.57	0.22	5.02	0.3			5 m	1.2	0.09				CMJ arms	31.8	4.7	5 jump test (m)	9.9
3531	LMT	t2	13.9	0.8	Elite	14	Male	A longitudinalstudy of multidimensional performance characteristics related to physical capacities in youth handball	Matthys	2012	Belgium	Longitudinal	Handball	3 years	no	171.9	9	59.2	10.2				Body fat %	11.6	3	no	YPHV	years	0.4	1	1.94	0.11	3.36	0.22	4.75	0.3			5 m	1.15	0.06				CMJ arms	35.8	5.2	5 jump test (m)	11
3531	LMT	t3	14.9	0.8	Elite	14	Male	A longitudinalstudy of multidimensional performance characteristics related to physical capacities in youth handball	Matthys	2012	Belgium	Longitudinal	Handball	3 years	no	177.7	7.2	66.5	9.9				Body fat %	12.2	3	yes	YPHV	years	1.4	1	1.91	0.09	3.29	0.16	4.61	0.23			5 m	1.12	0.04				CMJ arms	38.1	4	5 jump test (m)	11.3
3531	LMT	t1	12.8	0.6	Non-elite	39	Male	A longitudinalstudy of multidimensional performance characteristics related to physical capacities in youth handball	Matthys	2012	Belgium	Longitudinal	Handball	3 years	no	159.4	8.6	46.9	10.2				Body fat %	13.7	6.4	no	YPHV	years	-0.9	0.8	2.15	0.12	3.74	0.22	5.34	0.29			5 m	1.27	0.08				CMJ arms	30.2	4.8	5 jump test (m)	9.5
3531	LMT	t2	13.8	0.6	Non-elite	39	Male	A longitudinalstudy of multidimensional performance characteristics related to physical capacities in youth handball	Matthys	2012	Belgium	Longitudinal	Handball	3 years	no	166.9	9.6	53.2	11				Body fat %	12.1	4.8	no	YPHV	years	0.1	0.9	2.02	0.11	3.52	0.19	4.99	0.29			5 m	1.19	0.08				CMJ arms	33.5	4.9	5 jump test (m)	10.2
3531	LMT	t3	14.8	0.6	Non-elite	39	Male	A longitudinalstudy of multidimensional performance characteristics related to physical capacities in youth handball	Matthys	2012	Belgium	Longitudinal	Handball	3 years	no	173.5	9.4	59.6	11.3				Body fat %	11.1	3.9	yes	YPHV	years	1	1	1.97	0.09	3.39	0.16	4.79	0.23			5 m	1.17	0.07				CMJ arms	36.8	5.1	5 jump test (m)	11
3531	LMT	t1	14.9	0.7	Elite	11	Male	A longitudinalstudy of multidimensional performance characteristics related to physical capacities in youth handball	Matthys	2012	Belgium	Longitudinal	Handball	3 years	no	172.4	7.9	56.8	11.2				Body fat %	10.2	2.2	yes	YPHV	years	1	1.1	1.91	0.05	3.28	0.1	4.56	0.15			5 m	1.12	0.04				CMJ arms	37.3	2.7	5 jump test (m)	11.6
3531	LMT	t2	16.2	0.7	Elite	11	Male	A longitudinalstudy of multidimensional performance characteristics related to physical capacities in youth handball	Matthys	2012	Belgium	Longitudinal	Handball	3 years	no	178	4.7	65.1	8.5				Body fat %	10.2	2.5	yes	YPHV	years	2.2	0.9	1.83	0.07	3.18	0.12	4.48	0.21			5 m	1.06	0.04				CMJ arms	43.4	4.2	5 jump test (m)	12.3
3531	LMT	t3	17.1	0.7	Elite	11	Male	A longitudinalstudy of multidimensional performance characteristics related to physical capacities in youth handball	Matthys	2012	Belgium	Longitudinal	Handball	3 years	no	180.5	5.1	69.9	8.6				Body fat %	12	2.7	yes	YPHV	years	3.1	0.8	1.83	0.03	3.13	0.04	4.34	0.07			5 m	1.07	0.03				CMJ arms	42.5	1.3	5 jump test (m)	12.8
3531	LMT	t1	14.8	0.5	Non-elite	30	Male	A longitudinalstudy of multidimensional performance characteristics related to physical capacities in youth handball	Matthys	2012	Belgium	Longitudinal	Handball	3 years	no	173.1	7.7	57.5	8.9				Body fat %	10.5	2.9	no	YPHV	years	0.9	0.8	2.05	0.26	3.42	0.23	4.81	0.33			5 m	1.16	0.08				CMJ arms	35.3	5.2	5 jump test (m)	10.6
3531	LMT	t2	15.8	0.5	Non-elite	30	Male	A longitudinalstudy of multidimensional performance characteristics related to physical capacities in youth handball	Matthys	2012	Belgium	Longitudinal	Handball	3 years	no	177.8	6.2	63.2	7.7				Body fat %	10.6	2.9	yes	YPHV	years	1.8	0.6	1.91	0.1	3.26	0.25	4.61	0.24			5 m	1.12	0.07				CMJ arms	38.3	4.7	5 jump test (m)	11.3
3531	LMT	t3	16.8	0.5	Non-elite	30	Male	A longitudinalstudy of multidimensional performance characteristics related to physical capacities in youth handball	Matthys	2012	Belgium	Longitudinal	Handball	3 years	no	180	5.7	67.8	8.1				Body fat %	10.7	2.9	yes	YPHV	years	2.7	0.6	1.87	0.09	3.22	0.14	4.51	0.19			5 m	1.11	0.07				CMJ arms	39.6	5.2	5 jump test (m)	11.7
3546	LMT		11.58	0.29	n/a	40	Male	Modelling Developmental Changes in Repeated-Sprint Ability by Chronological and Skeletal Ages in Young Soccer Players	Valente-dos-Santos	2012	Portugal	Mixed-Longitudinal	Football	n/a	no	143.1	6	36.4	5.3				Fat free mass	32.2	3.8	no																			CMJ	25.6	4.2
3546	LMT		12.56	0.3	n/a	57	Male	Modelling Developmental Changes in Repeated-Sprint Ability by Chronological and Skeletal Ages in Young Soccer Players	Valente-dos-Santos	2012	Portugal	Mixed-Longitudinal	Football	n/a	no	149.3	7.1	40.5	6.4				Fat free mass	35.6	4.9	no																			CMJ	27.8	5
3546	LMT		13.66	0.32	n/a	83	Male	Modelling Developmental Changes in Repeated-Sprint Ability by Chronological and Skeletal Ages in Young Soccer Players	Valente-dos-Santos	2012	Portugal	Mixed-Longitudinal	Football	n/a	no	158	8.1	47.4	8.6				Fat free mass	41.4	6.5	no																			CMJ	30.6	5.3
3546	LMT		14.66	0.3	n/a	80	Male	Modelling Developmental Changes in Repeated-Sprint Ability by Chronological and Skeletal Ages in Young Soccer Players	Valente-dos-Santos	2012	Portugal	Mixed-Longitudinal	Football	n/a	no	164.9	7.6	53.7	8.5				Fat free mass	46.7	6.4	no																			CMJ	32.9	5
3546	LMT		15.67	0.34	n/a	66	Male	Modelling Developmental Changes in Repeated-Sprint Ability by Chronological and Skeletal Ages in Young Soccer Players	Valente-dos-Santos	2012	Portugal	Mixed-Longitudinal	Football	n/a	no	169.9	6.4	59.9	8.6				Fat free mass	51.4	5.4	no																			CMJ	35.3	4.7
3546	LMT		16.74	0.33	n/a	30	Male	Modelling Developmental Changes in Repeated-Sprint Ability by Chronological and Skeletal Ages in Young Soccer Players	Valente-dos-Santos	2012	Portugal	Mixed-Longitudinal	Football	n/a	no	172.5	5.2	64.4	9.6				Fat free mass	54.2	5.6	no																			CMJ	37.3	5.6
3546	LMT		17.64	0.33	n/a	10	Male	Modelling Developmental Changes in Repeated-Sprint Ability by Chronological and Skeletal Ages in Young Soccer Players	Valente-dos-Santos	2012	Portugal	Mixed-Longitudinal	Football	n/a	no	173.7	4.2	68	9.4				Fat free mass	56.8	6.1	no																			CMJ	35.9	2.6
3551	LMT							Scaling lower-limb isokinetic strength for biological maturation and body size in adolescent basketball players	Carvalho	2012	Portugal	Cross-sectional	Basketball	n/a	no											no
3602	LMT	U14	12.7	0.7	Elite	14	Male	Age-related differences in acceleration, maximum running speed, and repeated-sprint performance in young soccer players	Mendez-Villanueva	2011	Qatar	Cross-sectional	Football	n/a	no	150	7	38.6	5.5	Σ7 skinfolds	52.2	18.8	Body fat %	9.7	3.5	no	YPHV	years	-1.7	0.7	1.93	0.11							20 m flying	2.85	0.23
3602	LMT	U16	14.9	0.6	Elite	22	Male	Age-related differences in acceleration, maximum running speed, and repeated-sprint performance in young soccer players	Mendez-Villanueva	2011	Qatar	Cross-sectional	Football	n/a	no	165	8	51	7.6	Σ7 skinfolds	45.9	7.62	Body fat %	9.2	1.6	no	YPHV	years	0.4	0.9	1.8	0.06							20 m flying	2.53	0.11
3602	LMT	U18	17	0.6	Elite	25	Male	Age-related differences in acceleration, maximum running speed, and repeated-sprint performance in young soccer players	Mendez-Villanueva	2011	Qatar	Cross-sectional	Football	n/a	no	173	5	61.9	6.6	Σ7 skinfolds	47.5	11.1	Body fat %	10	2.4	yes	YPHV	years	2.2	0.6	1.73	0.06							20 m flying	2.34	0.08
3606	LMT	Pre-PHV	12.3	0.7	Elite	14	Male	Is the Relationship Between Sprinting and Maximal Aerobic Speeds in Young Soccer Players Affected by Maturation?	Mendez-Villanueva	2010	Qatar	Cross-sectional	Football	n/a	no	145.9	4.4	35.4	3.7	Σ7 skinfolds	48.6	11.5				no	YPHV	years	-2.1	0.4												40 m MSS	24.8	1.5
3606	LMT	Circa PHV	14.3	0.9	Elite	21	Male	Is the Relationship Between Sprinting and Maximal Aerobic Speeds in Young Soccer Players Affected by Maturation?	Mendez-Villanueva	2010	Qatar	Cross-sectional	Football	n/a	no	160.7	6.3	47.7	5.2	Σ7 skinfolds	49.1	18.4				no	YPHV	years	-0.2	0.7												40 m MSS	28.08	1.68
3606	LMT	Post-PHV	16.9	0.7	Elite	26	Male	Is the Relationship Between Sprinting and Maximal Aerobic Speeds in Young Soccer Players Affected by Maturation?	Mendez-Villanueva	2010	Qatar	Cross-sectional	Football	n/a	no	173.3	4.4	62.1	6.9	Σ7 skinfolds	48.7	10.6				yes	YPHV	years	2.3	0.4												40 m MSS	31.05	1.15
3625	LMT		14		Elite	11	Male	Soccer Endurance Development in Professionals	Roescher	2010	Netherlands	Mixed-Longitudinal	Football	n/a	no	169	8	51.76	6.13				Body fat %	9.18	2.53	no
3625	LMT		15		Elite	22	Male	Soccer Endurance Development in Professionals	Roescher	2010	Netherlands	Mixed-Longitudinal	Football	n/a	no	173	7	56.07	7.65				Body fat %	8.68	2.97	no
3625	LMT		16		Elite	17	Male	Soccer Endurance Development in Professionals	Roescher	2010	Netherlands	Mixed-Longitudinal	Football	n/a	no	175	8	58.27	9.01				Body fat %	10.99	4.63	no
3625	LMT		17		Elite	27	Male	Soccer Endurance Development in Professionals	Roescher	2010	Netherlands	Mixed-Longitudinal	Football	n/a	no	176	7	62.32	6.47				Body fat %	8.9	3.32	no
3625	LMT		18		Elite	27	Male	Soccer Endurance Development in Professionals	Roescher	2010	Netherlands	Mixed-Longitudinal	Football	n/a	no	180	8	68.01	7.66				Body fat %	7.4	2.48	no
3625	LMT		14		Non-professional	15	Male	Soccer Endurance Development in Professionals	Roescher	2010	Netherlands	Mixed-Longitudinal	Football	n/a	no	164	11	45.1	7.6				Body fat %	9.34	2.48	no
3625	LMT		15		Non-professional	28	Male	Soccer Endurance Development in Professionals	Roescher	2010	Netherlands	Mixed-Longitudinal	Football	n/a	no	168	9	51.08	6.82				Body fat %	9.76	3.08	no
3625	LMT		16		Non-professional	28	Male	Soccer Endurance Development in Professionals	Roescher	2010	Netherlands	Mixed-Longitudinal	Football	n/a	no	174	5	58.35	4.63				Body fat %	10.74	3.22	no
3625	LMT		17		Non-professional	28	Male	Soccer Endurance Development in Professionals	Roescher	2010	Netherlands	Mixed-Longitudinal	Football	n/a	no	175	6	62.37	5.31				Body fat %	8.17	2.28	no
3625	LMT		18		Non-professional	26	Male	Soccer Endurance Development in Professionals	Roescher	2010	Netherlands	Mixed-Longitudinal	Football	n/a	no	177	4	65.55	4.64				Body fat %	7.05	2.75	no
3678	LMT	Pubertal (year 1)	13.8	1.4	n/a	17	Male	Maturation Leads to Gender Differences in Landing Force and Vertical Jump Performance A longitudinalStudy	Quatman	2006	USA	Longitudinal	Basketball	2 years	no	173	9.2	62.6	7.6							no																			Drop vertical jump	43.6	5.7
3678	LMT	Postpubertall (year 2)	14.8	1.4	n/a	17	Male	Maturation Leads to Gender Differences in Landing Force and Vertical Jump Performance A longitudinalStudy	Quatman	2006	USA	Longitudinal	Basketball	2 years	no	177	7.9	67.9	5.5							no																			Drop vertical jump	46.8	4.1
3678	LMT	Pubertal (year 1)	12.6	1	n/a	16	Female	Maturation Leads to Gender Differences in Landing Force and Vertical Jump Performance A longitudinalStudy	Quatman	2006	USA	Longitudinal	Basketball	2 years	no	162	7.9	47.5	6							no																			Drop vertical jump	35	4.9
3678	LMT	Postpubertall (year 2)	13.6	1	n/a	16	Female	Maturation Leads to Gender Differences in Landing Force and Vertical Jump Performance A longitudinalStudy	Quatman	2006	USA	Longitudinal	Basketball	2 years	no	165.7	8.4	53.2	6.2							no																			Drop vertical jump	35	3.2
3695	LMT	Test 2	11.6	0.3	n/a	12	Male	Isokinetic muscle performance in growing boys from pre-teen to maturity. An eleven-year longitudinalstudy	Holm	2005	Norway	Longitudinal	Football	5 years	no	146.4	5	38.5	5.4							yes	Skeletal age	years	10.5	1.6
3695	LMT	Test 3 pre puberty	12.9	0.3	n/a	12	Male	Isokinetic muscle performance in growing boys from pre-teen to maturity. An eleven-year longitudinalstudy	Holm	2005	Norway	Longitudinal	Football	5 years	no	154.7	7.6	43.5	7.9							yes	Skeletal age	years	11.9	1.6
3695	LMT	Test 4	14.3	0.3	n/a	12	Male	Isokinetic muscle performance in growing boys from pre-teen to maturity. An eleven-year longitudinalstudy	Holm	2005	Norway	Longitudinal	Football	5 years	no	164	8.2	53	11.1							yes	Skeletal age	years	13.6	1.5
3695	LMT	Test 5 post puberty	17.2	0.8	n/a	12	Male	Isokinetic muscle performance in growing boys from pre-teen to maturity. An eleven-year longitudinalstudy	Holm	2005	Norway	Longitudinal	Football	5 years	no	177.1	4.4	67.1	7.6							yes	Skeletal age	years	16.8	1.7
3726	LMT	<16 y	14.9	0.6	Elite	23	Female	Bone Mass and Muscle Strength in Young Female Soccer Players	Soderman	2000	Sweden	Cross-sectional	Football	n/a	no	165.2	4.2	57.3	6.2				Fat free mass	40.9	3.3	yes	Menarch	age	13.1	0.9
3726	LMT	>16 y	17.4	0.7	Elite	28	Female	Bone Mass and Muscle Strength in Young Female Soccer Players	Soderman	2000	Sweden	Cross-sectional	Football	n/a	no	166.8	4.3	61.9	3.9				Fat free mass	42.7	2.2	yes	Menarch	age	12.9	1
3731	LMT	Test 1	11.9	0.5	Elite	45	Male	Development of muscle strength in relation to training level and testosterone in young male soccer players	Hansen	1999	Denmark	Mixed-Longitudinal	Football	2 years	no	152.7	6.8	41	5.9	Σ4 skinfolds	27.6	6.9				yes	Testes volume	ml	5.8	3.5															Broad jump	159.841	2.10191
3731	LMT	Test 3	12.9	0.5	Elite	43	Male	Development of muscle strength in relation to training level and testosterone in young male soccer players	Hansen	1999	Denmark	Mixed-Longitudinal	Football	2 years	no	160	8.3	46.6	7.1	Σ4 skinfolds	27.5	6.4				yes	Testes volume	ml	9.3	5.4															Broad jump	172.07	2.10191
3731	LMT	Test 1	11.6	0.7	Non-elite	49	Male	Development of muscle strength in relation to training level and testosterone in young male soccer players	Hansen	1999	Denmark	Mixed-Longitudinal	Football	2 years	no	147.4	6.6	37.9	6.5	Σ4 skinfolds	33.7	14.3				yes	Testes volume	ml	3.9	1,,9															Broad jump	147.325	2.38854
3731	LMT	Test 3	12.5	0.7	Non-elite	42	Male	Development of muscle strength in relation to training level and testosterone in young male soccer players	Hansen	1999	Denmark	Mixed-Longitudinal	Football	2 years	no	154.3	8.1	43	7.7	Σ4 skinfolds	36.1	15.6				yes	Testes volume	ml	6.6	3.9															Broad jump	161.943	3.05732
14	LM	12			UEFA-licensed coaches	47	Male	Age-Related Differences in the Anthropometric and Physical Fitness Characteristics of Young Soccer Players: A Cross-Sectional Study	Parpa	2022	Cyprus	Cross-sectional	Soccer			155.8	9.44	46.79	10.37												2.18	0.12	5.63	0.44
14	LM	13			UEFA-licensed coaches	43	Male	Age-Related Differences in the Anthropometric and Physical Fitness Characteristics of Young Soccer Players: A Cross-Sectional Study	Parpa	2022	Cyprus	Cross-sectional	Soccer			150.8	7.16	42.99	6.79												2.14	0.12	5.3	0.39
14	LM	14			UEFA-licensed coaches	20	Male	Age-Related Differences in the Anthropometric and Physical Fitness Characteristics of Young Soccer Players: A Cross-Sectional Study	Parpa	2022	Cyprus	Cross-sectional	Soccer			163.64	8.35	54.65	9.94												2.12	0.12	5.18	0.29
34	LM	U16				21	Male	Body Composition Interactions with Physical Fitness: A Cross-Sectional Study in Youth Soccer Players Sprint Performance: A Cross-Sectional Analysis of 492 Youth Soccer Players	Leao	2022	Portugal	Cross-sectional	Soccer			169.8	6.1	61.6	8		75.8	23.8	Body fat %	13.2	3.9										30.8	3.6												YYIR2	m
34	LM	U17				18	Male	Body Composition Interactions with Physical Fitness: A Cross-Sectional Study in Youth Soccer Players Sprint Performance: A Cross-Sectional Analysis of 492 Youth Soccer Players	Leao	2022	Portugal	Cross-sectional	Soccer			174.6	4.6	66	5.7		73.4	24.2		12.6	3.2										34.9	3.1												YYIR2	m
34	LM	U19				26	Male	Body Composition Interactions with Physical Fitness: A Cross-Sectional Study in Youth Soccer Players Sprint Performance: A Cross-Sectional Analysis of 492 Youth Soccer Players	Leao	2022	Portugal	Cross-sectional	Soccer			178.5	7	71.6	6.3		67.7	13		12	2.5										40.2	4.9												YYIR2	m
60	LM	U14	13.7		Gaelic Athletic Association (GAA) clubs	52	Male	Cross-Sectional Study of the Physical Fitness and Anthropometric Profiles of Adolescent Hurling, Camogie, and Gaelic Football Players	Byrne	2022	Scottland	Cross-sectional	Hurling, camogie, gaelic football			163.4		53									APHV	y	13.63						37			153.3			505 agility	2.88
60	LM	U14	13.6		Gaelic Athletic Association (GAA) clubs	30	Female	Cross-Sectional Study of the Physical Fitness and Anthropometric Profiles of Adolescent Hurling, Camogie, and Gaelic Football Players	Byrne	2022	Scottland	Cross-sectional	Hurling, camogie, gaelic football			158.3		51									APHV	y	12.26						36.4			142.9			505 agility	3.04
60	LM	U15	14.7		Gaelic Athletic Association (GAA) clubs	53	Male	Cross-Sectional Study of the Physical Fitness and Anthropometric Profiles of Adolescent Hurling, Camogie, and Gaelic Football Players	Byrne	2022	Scottland	Cross-sectional	Hurling, camogie, gaelic football			170.2		57.4									APHV	y	13.62						39.9			159.4			505 agility	2.96
60	LM	U15	14.6		Gaelic Athletic Association (GAA) clubs	33	Female	Cross-Sectional Study of the Physical Fitness and Anthropometric Profiles of Adolescent Hurling, Camogie, and Gaelic Football Players	Byrne	2022	Scottland	Cross-sectional	Hurling, camogie, gaelic football			165.6		58.4									APHV	y	12.12						35.9			139.7			505 agility	3.19
60	LM	U16	15.7		Gaelic Athletic Association (GAA) clubs	54	Male	Cross-Sectional Study of the Physical Fitness and Anthropometric Profiles of Adolescent Hurling, Camogie, and Gaelic Football Players	Byrne	2022	Scottland	Cross-sectional	Hurling, camogie, gaelic football			175.5		64.8									APHV	y	13.73						42.5			176			505 agility	2.68
60	LM	U16	15.7		Gaelic Athletic Association (GAA) clubs	34	Female	Cross-Sectional Study of the Physical Fitness and Anthropometric Profiles of Adolescent Hurling, Camogie, and Gaelic Football Players	Byrne	2022	Scottland	Cross-sectional	Hurling, camogie, gaelic football			164.3		57.4									APHV	y	12.5						38.5			156.5			505 agility	2.89
60	LM	U18	16.6		Gaelic Athletic Association (GAA) clubs	39	Male	Cross-Sectional Study of the Physical Fitness and Anthropometric Profiles of Adolescent Hurling, Camogie, and Gaelic Football Players	Byrne	2022	Scottland	Cross-sectional	Hurling, camogie, gaelic football			179.7		72.2									APHV	y	13.8						47.2			178			505 agility	2.6
60	LM	U18	16.8		Gaelic Athletic Association (GAA) clubs	16	Female	Cross-Sectional Study of the Physical Fitness and Anthropometric Profiles of Adolescent Hurling, Camogie, and Gaelic Football Players	Byrne	2022	Scottland	Cross-sectional	Hurling, camogie, gaelic football			165.6		62.9									APHV	y	12.61
89	LM	12				53	Male	The effects of body size and training environment on the physical performance of adolescent basketball players: The INEX study	Guimaraes	2023	Portugal	Mixed-longitudinal	Basketball	2 years		151.49	6.75	41.67	6.33								Maturity offset	y	-1.84	0.42					20.96	3.83												YYIR1	m
89	LM	13				98	Male	The effects of body size and training environment on the physical performance of adolescent basketball players: The INEX study	Guimaraes	2023	Portugal	Mixed-longitudinal	Basketball	2 years		161.36	8.07	49.19	8.94										-0.82	0.6					23.8	4.08												YYIR1	m
89	LM	14				134	Male	The effects of body size and training environment on the physical performance of adolescent basketball players: The INEX study	Guimaraes	2023	Portugal	Mixed-longitudinal	Basketball	2 years		168	7.89	56	9.47										0.15	0.64					26.16	4.36												YYIR1	m
89	LM	15				123	Male	The effects of body size and training environment on the physical performance of adolescent basketball players: The INEX study	Guimaraes	2023	Portugal	Mixed-longitudinal	Basketball	2 years		173.32	7.89	62.81	10.95										1.11	0.68					28.23	5.04												YYIR1	m
89	LM	16				118	Male	The effects of body size and training environment on the physical performance of adolescent basketball players: The INEX study	Guimaraes	2023	Portugal	Mixed-longitudinal	Basketball	2 years		175.88	7.04	67.02	10.23										1.92	0.64					30.72	5.18												YYIR1	m
89	LM	17				75	Male	The effects of body size and training environment on the physical performance of adolescent basketball players: The INEX study	Guimaraes	2023	Portugal	Mixed-longitudinal	Basketball	2 years		179.44	6.46	71.51	9.35										2.71	0.54					33.57	4.98												YYIR1	m
126	LM	U15			grassroot Turkish super league	18	Male	Impact of Prolonged Absence of Organized Training on Body Composition, Neuromuscular Performance, and Aerobic Capacity: A Study in Youth Male Soccer Players Exposed to COVID-19 Lockdown	Alvurdu	2022	Turkey	Cross-sectional	Soccer			162	7	53.92	8.12				Body fat %	7.23	0.52								4.91		36.08													YYIR1	m
126	LM	U16			grassroot Turkish super league	15	Male	Impact of Prolonged Absence of Organized Training on Body Composition, Neuromuscular Performance, and Aerobic Capacity: A Study in Youth Male Soccer Players Exposed to COVID-19 Lockdown	Alvurdu	2022	Turkey	Cross-sectional	Soccer			172	5	60.18	5.54					7.19	0.47								4.67		38.07													YYIR1	m
126	LM	U17			grassroot Turkish super league	15	Male	Impact of Prolonged Absence of Organized Training on Body Composition, Neuromuscular Performance, and Aerobic Capacity: A Study in Youth Male Soccer Players Exposed to COVID-19 Lockdown	Alvurdu	2022	Turkey	Cross-sectional	Soccer			173	7	62.97	6.14					7.72	0.82								4.27		39.88													YYIR1	m
126	LM	U19			grassroot Turkish super league	20	Male	Impact of Prolonged Absence of Organized Training on Body Composition, Neuromuscular Performance, and Aerobic Capacity: A Study in Youth Male Soccer Players Exposed to COVID-19 Lockdown	Alvurdu	2022	Turkey	Cross-sectional	Soccer			175	5	67.31	5.37					7.69	0.74								4.11		42.09													YYIR1	m
165	LM	Circa	15.6		Elite	10	Male	Maturational effect on physical capacities and anabolic hormones in under‑16 elite footballers: a cross‑sectional study	Eskandarifard	2022	England	Cross-sectional	Soccer			175.5		55.7									Skeletal age		15.9						43.2
165	LM	Early	15.6		Elite	14	Male	Maturational effect on physical capacities and anabolic hormones in under‑16 elite footballers: a cross‑sectional study	Eskandarifard	2022	England	Cross-sectional	Soccer			177.1		64.2									Skeletal age		17.2						39.1
172	LM	11 til 12	11.91	0.2	league and/or union	45	Male	Neck strength and concussion prevalence in football and rugby athletes	Nutt	2022	Australia	Cross-sectional	Football	na		153.36	8.34	42.53	7.16
172	LM	11 til 12	11.9	0.3	league and/or union	21	Male	Neck strength and concussion prevalence in football and rugby athletes	Nutt	2022	Australia	Cross-sectional	Rugby	na		160.33	8.17	52.17	1123
172	LM	11 til 12	11.93	0.26	league and/or union	15	Female	Neck strength and concussion prevalence in football and rugby athletes	Nutt	2022	Australia	Cross-sectional	Football	na		153.8	4.2	43.27	4.08
172	LM	11 til 12	12	0	league and/or union	2	Female	Neck strength and concussion prevalence in football and rugby athletes	Nutt	2022	Australia	Cross-sectional	Rugby	na		164.5	0.71	59	2.83
172	LM	13	13	0	league and/or union	41	Male	Neck strength and concussion prevalence in football and rugby athletes	Nutt	2022	Australia	Cross-sectional	Football	na		159.27	8.84	49.86	10.53
172	LM	13	13	0	league and/or union	10	Male	Neck strength and concussion prevalence in football and rugby athletes	Nutt	2022	Australia	Cross-sectional	Rugby	na		182.7	5.52	64.45	11.34
172	LM	13	13	0	league and/or union	17	Female	Neck strength and concussion prevalence in football and rugby athletes	Nutt	2022	Australia	Cross-sectional	Football	na		158.53	5.69	46.29	4670
172	LM	13	13	0	league and/or union	2	Female	Neck strength and concussion prevalence in football and rugby athletes	Nutt	2022	Australia	Cross-sectional	Rugby	na		164	4.24	59	2.83
172	LM	14	14	0	league and/or union	31	Male	Neck strength and concussion prevalence in football and rugby athletes	Nutt	2022	Australia	Cross-sectional	Football	na		171.47	9.33	62.01	8.78
172	LM	14	14	0	league and/or union	19	Male	Neck strength and concussion prevalence in football and rugby athletes	Nutt	2022	Australia	Cross-sectional	Rugby	na		173.29	7.21	73.68	17.49
172	LM	14	14	0	league and/or union	15	Female	Neck strength and concussion prevalence in football and rugby athletes	Nutt	2022	Australia	Cross-sectional	Football	na		159.6	6.31	55.67	8.75
172	LM	14	14	0	league and/or union	5	Female	Neck strength and concussion prevalence in football and rugby athletes	Nutt	2022	Australia	Cross-sectional	Rugby	na		166	2.92	57.8	3.77
172	LM	15 til 16	15	0	league and/or union	20	Male	Neck strength and concussion prevalence in football and rugby athletes	Nutt	2022	Australia	Cross-sectional	Football	na		172.32	8.57	64.82	9.39
172	LM	15 til 16	15.04	0.2	league and/or union	26	Male	Neck strength and concussion prevalence in football and rugby athletes	Nutt	2022	Australia	Cross-sectional	Rugby	na		176.02	7.42	74.59	15.26
172	LM	15 til 16	15.22	0.43	league and/or union	18	Female	Neck strength and concussion prevalence in football and rugby athletes	Nutt	2022	Australia	Cross-sectional	Football	na		161.24	5.12	57.82	71
172	LM	15 til 16	15	0	league and/or union	7	Female	Neck strength and concussion prevalence in football and rugby athletes	Nutt	2022	Australia	Cross-sectional	Rugby	na		166.86	6.44	61.49	5.53
172	LM	17+	18.69	0.75	league and/or union	13	Male	Neck strength and concussion prevalence in football and rugby athletes	Nutt	2022	Australia	Cross-sectional	Football	na		180.39	5.91	73.46	6.7
172	LM	17+	18.74	0.62	league and/or union	23	Male	Neck strength and concussion prevalence in football and rugby athletes	Nutt	2022	Australia	Cross-sectional	Rugby	na		185.72	6.35	94.65	8.83
172	LM	17+	19.75	3.26	league and/or union	16	Female	Neck strength and concussion prevalence in football and rugby athletes	Nutt	2022	Australia	Cross-sectional	Football	na		166.69	5.91	61.94	8.87
172	LM	17+	22.75	3.93	league and/or union	12	Female	Neck strength and concussion prevalence in football and rugby athletes	Nutt	2022	Australia	Cross-sectional	Rugby	na		170.25	7.79	73.17	10.29
179	LM	12	12.7		Two highest division	97	Female	Normative values and changes in range of motion, strength, and functional performance over 1 year in adolescent female football players: Data from 418 players in the Karolinska football Injury Cohort study	Faltstrom	2022	Sweden	Cross-sectional	Soccer			160		48									Age at menarch		11.9
179	LM	13	13.4		Two highest division	157	Female	Normative values and changes in range of motion, strength, and functional performance over 1 year in adolescent female football players: Data from 418 players in the Karolinska football Injury Cohort study	Faltstrom	2022	Sweden	Cross-sectional	Soccer			161		51									Age at menarch		12.3
179	LM	14	14.5		Two highest division	91	Female	Normative values and changes in range of motion, strength, and functional performance over 1 year in adolescent female football players: Data from 418 players in the Karolinska football Injury Cohort study	Faltstrom	2022	Sweden	Cross-sectional	Soccer			165		57									Age at menarch		12.7
179	LM	15 til 17	15.8		Two highest division	73	Female	Normative values and changes in range of motion, strength, and functional performance over 1 year in adolescent female football players: Data from 418 players in the Karolinska football Injury Cohort study	Faltstrom	2022	Sweden	Cross-sectional	Soccer			168		61									Age at menarch		12.6
195	LM	Early	13		Elite	15	Male	Physical characteristics of elite youth male football players aged 13–15 are based upon biological maturity	Yang	2022	China	Cross-sectional	Soccer			173.6		55.5					Body fat %	11.49							1.84		4.48					221.3										YYIR1	m
195	LM	Average	13		Elite	33	Male	Physical characteristics of elite youth male football players aged 13–15 are based upon biological maturity	Yang	2022	China	Cross-sectional	Soccer			163.8		51.1					Body fat %	12.27							1.94		4.77					209.9										YYIR1	m
195	LM	Late	13		Elite	11	Male	Physical characteristics of elite youth male football players aged 13–15 are based upon biological maturity	Yang	2022	China	Cross-sectional	Soccer			159.6		47					Body fat %	12.03							2.11		5.13					191.5										YYIR1	m
195	LM	Early	14		Elite	10	Male	Physical characteristics of elite youth male football players aged 13–15 are based upon biological maturity	Yang	2022	China	Cross-sectional	Soccer			176.4		62.6					Body fat %	11.81							1.74		4.39					233.1										YYIR1	m
195	LM	Average	14		Elite	31	Male	Physical characteristics of elite youth male football players aged 13–15 are based upon biological maturity	Yang	2022	China	Cross-sectional	Soccer			171.9		55.9					Body fat %	11.63							1.88		4.61					224										YYIR1	m
195	LM	Late	14		Elite	15	Male	Physical characteristics of elite youth male football players aged 13–15 are based upon biological maturity	Yang	2022	China	Cross-sectional	Soccer			164.6		50.2					Body fat %	11.08							1.88		4.74					208.2										YYIR1	m
195	LM	Early	15		Elite	11	Male	Physical characteristics of elite youth male football players aged 13–15 are based upon biological maturity	Yang	2022	China	Cross-sectional	Soccer			177.2		64.4					Body fat %	12.36							1.81		4.43					236.1										YYIR1	m
195	LM	Average	15		Elite	31	Male	Physical characteristics of elite youth male football players aged 13–15 are based upon biological maturity	Yang	2022	China	Cross-sectional	Soccer			175.1		61					Body fat %	12.41							1.85		4.44					239.9										YYIR1	m
195	LM	Late	15		Elite	10	Male	Physical characteristics of elite youth male football players aged 13–15 are based upon biological maturity	Yang	2022	China	Cross-sectional	Soccer			168.2		54.1					Body fat %	11.36							1.87		4.62					213.2										YYIR1	m
195	LM	13			Elite	59	Male	Physical characteristics of elite youth male football players aged 13–15 are based upon biological maturity	Yang	2022	China	Cross-sectional	Soccer			165.667		51.2					Body fat %	11.8267							1.88		4.62333					219.689										YYIR1	m
195	LM	14			Elite	56	Male	Physical characteristics of elite youth male football players aged 13–15 are based upon biological maturity	Yang	2022	China	Cross-sectional	Soccer			170.967		56.2333					Body fat %	11.5067							1.83333		4.58					221.767										YYIR1	m
195	LM	15			Elite	52	Male	Physical characteristics of elite youth male football players aged 13–15 are based upon biological maturity	Yang	2022	China	Cross-sectional	Soccer			173.5		59.8333					Body fat %	12.0433							1.84333		4.49667					229.733										YYIR1	m
201	LM	18			national level	103	Male	The Physical Qualities of Elite Australian Pace Bowlers: Typical Characteristics and Longitudinal Changes in Men and Women	Letter	2022	Australia	Longitudinal	Cricket	7 years																					59.3849
201	LM	19			national level	103	Male	The Physical Qualities of Elite Australian Pace Bowlers: Typical Characteristics and Longitudinal Changes in Men and Women	Letter	2022	Australia	Longitudinal	Cricket	7 years																					59.0939
201	LM	20			national level	103	Male	The Physical Qualities of Elite Australian Pace Bowlers: Typical Characteristics and Longitudinal Changes in Men and Women	Letter	2022	Australia	Longitudinal	Cricket	7 years																					61.6708
201	LM	18			national level	58	Female	The Physical Qualities of Elite Australian Pace Bowlers: Typical Characteristics and Longitudinal Changes in Men and Women	Letter	2022	Australia	Longitudinal	Cricket	7 years
201	LM	19			national level	58	Female	The Physical Qualities of Elite Australian Pace Bowlers: Typical Characteristics and Longitudinal Changes in Men and Women	Letter	2022	Australia	Longitudinal	Cricket	7 years
201	LM	20			national level	58	Female	The Physical Qualities of Elite Australian Pace Bowlers: Typical Characteristics and Longitudinal Changes in Men and Women	Letter	2022	Australia	Longitudinal	Cricket	7 years
203	LM	12				107	Male	Players with high physical fitness are at greater risk of injury in youth football	Leppanen	2022	Finland	Cross-sectional	Soccer																				4.9		24.9													YYIR1	m
203	LM	13 til 14				100	Male	Players with high physical fitness are at greater risk of injury in youth football	Leppanen	2022	Finland	Cross-sectional	Soccer																				4.7		26.9													YYIR1	m
203	LM	12				26	Female	Players with high physical fitness are at greater risk of injury in youth football	Leppanen	2022	Finland	Cross-sectional	Soccer																				5		23													YYIR1	m
203	LM	13				20	Female	Players with high physical fitness are at greater risk of injury in youth football	Leppanen	2022	Finland	Cross-sectional	Soccer																				4.8		25.3													YYIR1	m
225	LM				professional		Male	Rapid Spike in Hip Adduction Strength in Early Adolescent Footballers: A Study of 125 Elite Male Players From Youth to Senior	Light	2022	England	Cross-sectional	Soccer
229	LM	U17	16.5		state	206	Male	The relationship between performance and injury in elite junior Australian football players.	Bennett	2022	Australia	Longitudinal	Soccer	2 years																					62.9
229	LM	U18	17.6		state	206	Male	The relationship between performance and injury in elite junior Australian football players.	Bennett	2022	Australia	Longitudinal	Soccer	2 years																					62.4
235	LM	14			professional	29	Male	Relationships of Final Velocity at 30-15 Intermittent Fitness Test and Anaerobic Speed Reserve with Body Composition, Sprinting, Change-of-Direction and Vertical Jumping Performances: A Cross-Sectional Study in Youth Soccer Players	Silva	2022	Portugal	Cross-sectional	Soccer			167.65		57.43					8.94								2.14		4.86		36.95
235	LM	15			professional	30	Male	Relationships of Final Velocity at 30-15 Intermittent Fitness Test and Anaerobic Speed Reserve with Body Composition, Sprinting, Change-of-Direction and Vertical Jumping Performances: A Cross-Sectional Study in Youth Soccer Players	Silva	2022	Portugal	Cross-sectional	Soccer			174.8		64.54					7.82								2.04		4.65		37.96
235	LM	16			professional	27	Male	Relationships of Final Velocity at 30-15 Intermittent Fitness Test and Anaerobic Speed Reserve with Body Composition, Sprinting, Change-of-Direction and Vertical Jumping Performances: A Cross-Sectional Study in Youth Soccer Players	Silva	2022	Portugal	Cross-sectional	Soccer			176.14		65.822					8.14								2.04		4.54		42.08
235	LM	17			professional	25	Male	Relationships of Final Velocity at 30-15 Intermittent Fitness Test and Anaerobic Speed Reserve with Body Composition, Sprinting, Change-of-Direction and Vertical Jumping Performances: A Cross-Sectional Study in Youth Soccer Players	Silva	2022	Portugal	Cross-sectional	Soccer			175.48		67.78					9.06								1.81		4.24		42.02
235	LM	18			professional	12	Male	Relationships of Final Velocity at 30-15 Intermittent Fitness Test and Anaerobic Speed Reserve with Body Composition, Sprinting, Change-of-Direction and Vertical Jumping Performances: A Cross-Sectional Study in Youth Soccer Players	Silva	2022	Portugal	Cross-sectional	Soccer			177.16		69.325					8.45								1.79		4.21		41.04
236	LM	12			academy	62	Male	Relative Skeletal Maturity and Performance Test Outcomes in Elite Youth Middle Eastern Soccer Players	Lolli	2022	Qatar	Cross-sectional	Soccer																		1.96				28.3
236	LM	13			academy		Male	Relative Skeletal Maturity and Performance Test Outcomes in Elite Youth Middle Eastern Soccer Players	Lolli	2022	Qatar	Cross-sectional	Soccer																		1.84				29.9
236	LM	14			academy		Male	Relative Skeletal Maturity and Performance Test Outcomes in Elite Youth Middle Eastern Soccer Players	Lolli	2022	Qatar	Cross-sectional	Soccer																		1.9				32
236	LM	15			academy		Male	Relative Skeletal Maturity and Performance Test Outcomes in Elite Youth Middle Eastern Soccer Players	Lolli	2022	Qatar	Cross-sectional	Soccer																		1.83				35.3
236	LM	16			academy		Male	Relative Skeletal Maturity and Performance Test Outcomes in Elite Youth Middle Eastern Soccer Players	Lolli	2022	Qatar	Cross-sectional	Soccer																		1.76				39.1
236	LM	17			academy		Male	Relative Skeletal Maturity and Performance Test Outcomes in Elite Youth Middle Eastern Soccer Players	Lolli	2022	Qatar	Cross-sectional	Soccer																		1.72				41.5
236	LM	18			academy		Male	Relative Skeletal Maturity and Performance Test Outcomes in Elite Youth Middle Eastern Soccer Players	Lolli	2022	Qatar	Cross-sectional	Soccer																		1.71				42.7
254	LM	Pre-PHV	11.11		professional	25	Male	Sprint Performance and Mechanical Force-Velocity Profile among Different Maturational Stages in Young Soccer Players	Fernandez-Galvan	2022	Spain	Cross-sectional	Soccer			145		41.88									YPHV	y	-2.22				6.21
254	LM	Mid-PHV	13.9		professional	21	Male	Sprint Performance and Mechanical Force-Velocity Profile among Different Maturational Stages in Young Soccer Players	Fernandez-Galvan	2022	Spain	Cross-sectional	Soccer			160.62		54.71									YPHV	y	0.11				5.59
254	LM	Post-PHV	17.14		professional	16	Male	Sprint Performance and Mechanical Force-Velocity Profile among Different Maturational Stages in Young Soccer Players	Fernandez-Galvan	2022	Spain	Cross-sectional	Soccer			173.78		68.25									YPHV	y	2.82				5.19
273	LM	U15	14		Elite	29	Male	Variations of the Locomotor Profile, Sprinting, Change-of-Direction, and Jumping Performances in Youth Soccer Players: Interactions between Playing Positions and Age-Groups	Silva	2022	Portugal	Cross-sectional	Soccer			167.65		57.43					Bodyfat %	8.94							2.14		4.86		36.95
273	LM	U16	15		Elite	30	Male	Variations of the Locomotor Profile, Sprinting, Change-of-Direction, and Jumping Performances in Youth Soccer Players: Interactions between Playing Positions and Age-Groups	Silva	2022	Portugal	Cross-sectional	Soccer			174.8		64.54					Bodyfat %	7.82							2.04		4.65		37.96
273	LM	U17	16		Elite	27	Male	Variations of the Locomotor Profile, Sprinting, Change-of-Direction, and Jumping Performances in Youth Soccer Players: Interactions between Playing Positions and Age-Groups	Silva	2022	Portugal	Cross-sectional	Soccer			176.14		65.82					Bodyfat %	8.14							2.04		4.54		42.08
273	LM	U18	17		Elite	25	Male	Variations of the Locomotor Profile, Sprinting, Change-of-Direction, and Jumping Performances in Youth Soccer Players: Interactions between Playing Positions and Age-Groups	Silva	2022	Portugal	Cross-sectional	Soccer			175.48		67.78					Bodyfat %	9.06							1.81		4.24		42.02
273	LM	U19	18		Elite	12	Male	Variations of the Locomotor Profile, Sprinting, Change-of-Direction, and Jumping Performances in Youth Soccer Players: Interactions between Playing Positions and Age-Groups	Silva	2022	Portugal	Cross-sectional	Soccer			177.16		69.32					Bodyfat %	8.45							1.79		4.21		41.04
[truncated: 70 more columns]
